# Supplementary material for: HACE1 blocks HIF1α accumulation under hypoxia in a RAC1 dependent manner
Source: Oncogene. 2021 Feb 18;40(11):1988–2001. doi: 10.1038/s41388-021-01680-1 (PMC7979542; doi:10.1038/s41388-021-01680-1)
Supplement: Supplementary file 2 — Supplemental Table S1 [file 41388_2021_1680_MOESM2_ESM.xlsx]

## Sheet: MSCV-differentially expressed
Genes differentially expressed under hypoxia vs normoxia in HEK293 cells stably expressing the empty vector (MSCV)
gene	fold change (log2)	pvalue	fdr	name
A1BG	-0.469875	0.415229	0.679331	alpha-1-B glycoprotein
A1CF	-0.556626	2.04001e-05	0.00064018	APOBEC1 complementation factor
A2M	-0.474721	1.66591e-05	0.000547604	alpha-2-macroglobulin
A2ML1	-0.441365	0.0365698	0.115233	alpha-2-macroglobulin like 1
A4GALT	0.256127	0.941252	1	alpha 1,4-galactosyltransferase (P blood group)
A4GNT	-0.335119	0.217409	0.419596	alpha-1,4-N-acetylglucosaminyltransferase
AAAS	-0.138788	0.849695	1	aladin WD repeat nucleoporin
AACS	-0.179231	0.72119	1	acetoacetyl-CoA synthetase
AADAC	-0.498754	0.00415547	0.0261164	arylacetamide deacetylase
AADACL2	-0.443281	0.016583	0.0663825	arylacetamide deacetylase like 2
AADAT	-0.00777907	1	1	aminoadipate aminotransferase
AAGAB	-0.0241403	0.999803	1	alpha and gamma adaptin binding protein
AAK1	-0.340201	0.0805411	0.201982	AP2 associated kinase 1
AAMDC	0.532127	0.314342	0.552869	adipogenesis associated Mth938 domain containing
AAMP	-0.323124	0.184368	0.372252	angio associated migratory cell protein
AANAT	-0.23155	0.973511	1	aralkylamine N-acetyltransferase
AAR2	-0.981386	0.000707652	0.0081103	AAR2 splicing factor
AARS	-0.418117	0.0163141	0.0656786
AARS2	-0.473407	7.64829e-05	0.00167751	alanyl-tRNA synthetase 2, mitochondrial
AASDH	1.59753	0.0153086	0.0629278	aminoadipate-semialdehyde dehydrogenase
AASDHPPT	0.00727082	1	1	aminoadipate-semialdehyde dehydrogenase-phosphopantetheinyl transferase
AASS	-0.0949738	0.820551	1	aminoadipate-semialdehyde synthase
AATBC	-0.651839	0.83437	1	apoptosis associated transcript in bladder cancer
AATF	-0.347594	0.0248088	0.0877535	apoptosis antagonizing transcription factor
AATK-AS1	-0.669339	0.00320434	0.0217068
ABAT	1.61979	0.367987	0.62142	4-aminobutyrate aminotransferase
ABCA1	-0.475133	0.000426214	0.00573219	ATP binding cassette subfamily A member 1
ABCA10	-0.443231	9.65273e-06	0.000370721	ATP binding cassette subfamily A member 10
ABCA11P	-0.150624	0.880052	1	ATP binding cassette subfamily A member 11, pseudogene
ABCA12	-0.463389	6.7832e-08	6.87988e-06	ATP binding cassette subfamily A member 12
ABCA13	-0.435712	0.0001158	0.0022908	ATP binding cassette subfamily A member 13
ABCA2	-0.55075	0.00302595	0.0209387	ATP binding cassette subfamily A member 2
ABCA3	-0.337138	0.277652	0.504685	ATP binding cassette subfamily A member 3
ABCA4	-0.303842	0.756181	1	ATP binding cassette subfamily A member 4
ABCA5	0.349133	0.542856	0.824979	ATP binding cassette subfamily A member 5
ABCA6	-0.5023	1.48375e-08	1.94562e-06	ATP binding cassette subfamily A member 6
ABCA7	-0.664466	0.00178715	0.0148927	ATP binding cassette subfamily A member 7
ABCA8	-0.4628	1.5441e-07	1.32358e-05	ATP binding cassette subfamily A member 8
ABCA9	-0.502696	2.51862e-07	2.05497e-05	ATP binding cassette subfamily A member 9
ABCB1	-0.277183	0.00537445	0.0309753	ATP binding cassette subfamily B member 1
ABCB10	-0.0428632	1	1	ATP binding cassette subfamily B member 10
ABCB11	-0.517512	2.55025e-06	0.00013151	ATP binding cassette subfamily B member 11
ABCB4	-0.224412	0.850224	1	ATP binding cassette subfamily B member 4
ABCB5	-0.49323	1.17224e-05	0.000426983	ATP binding cassette subfamily B member 5
ABCB6	0.252042	0.976525	1	ATP binding cassette subfamily B member 6 (Langereis blood group)
ABCB7	0.203411	0.203312	0.399145	ATP binding cassette subfamily B member 7
ABCB8	-0.560842	0.000526071	0.00656981	ATP binding cassette subfamily B member 8
ABCB9	0.207176	0.999485	1	ATP binding cassette subfamily B member 9
ABCC1	-0.525495	1.66582e-05	0.000547604	ATP binding cassette subfamily C member 1
ABCC10	-0.633659	0.00106803	0.010779	ATP binding cassette subfamily C member 10
ABCC11	-0.465486	0.0243378	0.0864873	ATP binding cassette subfamily C member 11
ABCC12	-0.383963	0.178574	0.363323	ATP binding cassette subfamily C member 12
ABCC13	-0.521427	1.8609e-05	0.000596202	ATP binding cassette subfamily C member 13 (pseudogene)
ABCC2	-0.272278	0.460082	0.731492	ATP binding cassette subfamily C member 2
ABCC3	-0.651679	9.58853e-06	0.000369028	ATP binding cassette subfamily C member 3
ABCC4	-0.348436	0.00162466	0.0140224	ATP binding cassette subfamily C member 4
ABCC5	-0.0318069	1	1	ATP binding cassette subfamily C member 5
ABCC6	-0.783038	4.89203e-06	0.000220118	ATP binding cassette subfamily C member 6
ABCC8	-0.362486	0.54346	0.825444	ATP binding cassette subfamily C member 8
ABCC9	-0.478521	7.71973e-07	5.17222e-05	ATP binding cassette subfamily C member 9
ABCD1	-0.648101	0.000841916	0.0091455	ATP binding cassette subfamily D member 1
ABCD2	-0.199337	0.975749	1	ATP binding cassette subfamily D member 2
ABCD3	-0.375756	0.0731427	0.188351	ATP binding cassette subfamily D member 3
ABCD4	-0.654831	0.00369954	0.0240496	ATP binding cassette subfamily D member 4
ABCE1	0.322002	0.593554	0.879154	ATP binding cassette subfamily E member 1
ABCF1	-0.436238	6.57408e-05	0.00151688	ATP binding cassette subfamily F member 1
ABCF2	-0.285163	0.0939542	0.226442	ATP binding cassette subfamily F member 2
ABCF3	-0.00438955	1	1	ATP binding cassette subfamily F member 3
ABCG1	-0.191958	0.999892	1	ATP binding cassette subfamily G member 1
ABCG2	0.508888	0.235285	0.446292	ATP binding cassette subfamily G member 2 (Junior blood group)
ABCG4	-0.419037	0.364337	0.616395	ATP binding cassette subfamily G member 4
ABCG5	-0.401259	0.0549661	0.153727	ATP binding cassette subfamily G member 5
ABCG8	-0.316891	0.699346	0.982821	ATP binding cassette subfamily G member 8
ABHD1	-0.250568	0.0390666	0.120623	abhydrolase domain containing 1
ABHD10	0.473393	0.00636001	0.0345333	abhydrolase domain containing 10, depalmitoylase
ABHD11	-0.222261	0.997854	1	abhydrolase domain containing 11
ABHD12	-0.384411	0.0333696	0.10808	abhydrolase domain containing 12, lysophospholipase
ABHD12B	-0.542695	0.000819825	0.00903382	abhydrolase domain containing 12B
ABHD13	-0.323557	0.324123	0.565882	abhydrolase domain containing 13
ABHD14A	-0.626096	0.0859441	0.21209	abhydrolase domain containing 14A
ABHD14A-ACY1	-0.986019	0.0568005	0.157443	ABHD14A-ACY1 readthrough
ABHD14B	-0.166408	0.59728	0.882968	abhydrolase domain containing 14B
ABHD15	-0.239562	0.924653	1	abhydrolase domain containing 15
ABHD16A	0.316692	0.965813	1	abhydrolase domain containing 16A, phospholipase
ABHD16B	-0.989252	0.00664429	0.0355615	abhydrolase domain containing 16B
ABHD17A	-0.723559	0.000402848	0.00550955	abhydrolase domain containing 17A, depalmitoylase
ABHD17B	0.166537	0.86821	1	abhydrolase domain containing 17B, depalmitoylase
ABHD18	0.319285	0.254583	0.473279	abhydrolase domain containing 18
ABHD2	-0.203197	0.857363	1	abhydrolase domain containing 2, acylglycerol lipase
ABHD3	-0.223465	0.668527	0.952932	abhydrolase domain containing 3, phospholipase
ABHD4	0.55753	0.606139	0.891269	abhydrolase domain containing 4, N-acyl phospholipase B
ABHD5	0.158451	0.815452	1	abhydrolase domain containing 5, lysophosphatidic acid acyltransferase
ABHD6	-0.103413	0.982988	1	abhydrolase domain containing 6, acylglycerol lipase
ABHD8	-0.0307517	0.999962	1	abhydrolase domain containing 8
ABI1	-0.28212	0.0180241	0.0702368	abl interactor 1
ABI2	0.425956	0.0739445	0.189777	abl interactor 2
ABI3	-0.890443	9.65755e-05	0.00198537	ABI family member 3
ABI3BP	-0.370691	0.0131581	0.0565575	ABI family member 3 binding protein
ABL1	-0.349861	0.045614	0.134562	ABL proto-oncogene 1, non-receptor tyrosine kinase
ABL2	0.0638001	0.999749	1	ABL proto-oncogene 2, non-receptor tyrosine kinase
ABLIM1	0.106196	0.977849	1	actin binding LIM protein 1
ABLIM2	0.245215	0.965277	1	actin binding LIM protein family member 2
ABLIM3	-0.329062	0.617182	0.902375	actin binding LIM protein family member 3
ABO	-0.39043	0.15131	0.320681	ABO, alpha 1-3-N-acetylgalactosaminyltransferase and alpha 1-3-galactosyltransferase
ABR	-0.449227	0.000119975	0.00233563	ABR activator of RhoGEF and GTPase
ABRA	-0.390408	0.496574	0.773892	actin binding Rho activating protein
ABRACL	1.57607	0.0120094	0.0529209	ABRA C-terminal like
ABT1	0.333033	0.999976	1	activator of basal transcription 1
ABTB1	-0.4503	0.318881	0.558643	ankyrin repeat and BTB domain containing 1
ABTB2	-0.0792318	0.999998	1	ankyrin repeat and BTB domain containing 2
ACAA1	-0.123759	0.998134	1	acetyl-CoA acyltransferase 1
ACAA2	-0.208819	0.658017	0.943078	acetyl-CoA acyltransferase 2
ACACA	-0.443578	4.07411e-07	2.9917e-05	acetyl-CoA carboxylase alpha
ACACB	-0.158662	1	1	acetyl-CoA carboxylase beta
ACAD10	-0.0829446	1	1	acyl-CoA dehydrogenase family member 10
ACAD11	0.692581	0.286706	0.516065	acyl-CoA dehydrogenase family member 11
ACAD8	0.16948	0.999569	1	acyl-CoA dehydrogenase family member 8
ACAD9	-0.234087	0.956559	1	acyl-CoA dehydrogenase family member 9
ACADL	1.2787	0.0028447	0.020078	acyl-CoA dehydrogenase long chain
ACADM	0.189678	0.890466	1	acyl-CoA dehydrogenase medium chain
ACADS	-0.296533	0.759235	1	acyl-CoA dehydrogenase short chain
ACADSB	0.936734	0.0019673	0.0158471	acyl-CoA dehydrogenase short/branched chain
ACADVL	-0.193657	0.102155	0.24071	acyl-CoA dehydrogenase very long chain
ACAN	-0.393699	0.365989	0.61862	aggrecan
ACAP1	-0.505675	0.00167464	0.0143458	ArfGAP with coiled-coil, ankyrin repeat and PH domains 1
ACAP2	0.484897	0.108811	0.251566	ArfGAP with coiled-coil, ankyrin repeat and PH domains 2
ACAP3	-0.357889	0.215056	0.416236	ArfGAP with coiled-coil, ankyrin repeat and PH domains 3
ACAT1	0.164456	0.999933	1	acetyl-CoA acetyltransferase 1
ACAT2	0.193696	0.53646	0.818783	acetyl-CoA acetyltransferase 2
ACBD3	-0.424596	0.0820324	0.204668	acyl-CoA binding domain containing 3
ACBD4	-0.141647	0.999964	1	acyl-CoA binding domain containing 4
ACBD5	-0.0859022	0.895497	1	acyl-CoA binding domain containing 5
ACBD6	1.01127	0.162663	0.338108	acyl-CoA binding domain containing 6
ACBD7	1.3368	0.00894991	0.0435008	acyl-CoA binding domain containing 7
ACCS	-0.324809	0.650708	0.935555	1-aminocyclopropane-1-carboxylate synthase homolog (inactive)
ACD	0.273977	0.863217	1	ACD shelterin complex subunit and telomerase recruitment factor
ACE	-0.474333	0.0256155	0.0896738	angiotensin I converting enzyme
ACE2	-0.436454	0.00907241	0.0438639	angiotensin I converting enzyme 2
ACER1	-0.450364	0.789918	1	alkaline ceramidase 1
ACER2	-0.31359	0.532515	0.814184	alkaline ceramidase 2
ACER3	0.0546174	0.999997	1	alkaline ceramidase 3
ACHE	-0.36766	0.0207314	0.0775739	acetylcholinesterase (Cartwright blood group)
ACIN1	-0.128427	0.993729	1	apoptotic chromatin condensation inducer 1
ACKR1	-0.513455	0.0218375	0.0802015	atypical chemokine receptor 1 (Duffy blood group)
ACKR2	-0.352643	0.0738834	0.189673	atypical chemokine receptor 2
ACKR3	-0.433472	0.107188	0.248925	atypical chemokine receptor 3
ACKR4	-0.482659	0.329893	0.573883	atypical chemokine receptor 4
ACLY	-0.376317	6.72913e-05	0.00154463	ATP citrate lyase
ACMSD	-0.471622	0.0096798	0.0458467	aminocarboxymuconate semialdehyde decarboxylase
ACO1	-0.161316	0.58121	0.86592	aconitase 1
ACO2	-0.787798	1.4116e-08	1.895e-06	aconitase 2
ACOT11	-0.445885	0.0788872	0.198985	acyl-CoA thioesterase 11
ACOT12	-0.646352	0.00124408	0.0118067	acyl-CoA thioesterase 12
ACOT13	0.186456	0.614228	0.899588	acyl-CoA thioesterase 13
ACOT2	-0.079107	0.986268	1	acyl-CoA thioesterase 2
ACOT4	-0.733796	0.0890178	0.217283	acyl-CoA thioesterase 4
ACOT7	-0.633001	0.000974294	0.010088	acyl-CoA thioesterase 7
ACOT8	-0.327228	0.664565	0.94898	acyl-CoA thioesterase 8
ACOT9	-0.350179	0.106355	0.247726	acyl-CoA thioesterase 9
ACOX1	-0.00701242	1	1	acyl-CoA oxidase 1
ACOX2	-0.112729	0.9667	1	acyl-CoA oxidase 2
ACOX3	-0.2367	0.912148	1	acyl-CoA oxidase 3, pristanoyl
ACOXL	0.569106	0.484738	0.760063	acyl-CoA oxidase like
ACP1	-0.331696	0.0425099	0.127955	acid phosphatase 1
ACP2	-0.125512	0.651902	0.936631	acid phosphatase 2, lysosomal
ACP5	-0.71974	0.117023	0.264839	acid phosphatase 5, tartrate resistant
ACP6	0.861329	0.00620357	0.0340548	acid phosphatase 6, lysophosphatidic
ACPP	-0.35071	0.0751193	0.191933
ACPT	-0.687368	0.0712025	0.184833
ACR	-1.01446	0.0214878	0.0794509	acrosin
ACRBP	-0.642311	0.000179264	0.00313228	acrosin binding protein
ACRC	-0.416176	0.145436	0.311724
ACRV1	-0.452449	0.188487	0.378044	acrosomal vesicle protein 1
ACSBG1	-0.561376	0.00487482	0.0289058	acyl-CoA synthetase bubblegum family member 1
ACSBG2	-0.503047	0.0861636	0.212321	acyl-CoA synthetase bubblegum family member 2
ACSF2	0.951411	0.171799	0.352704	acyl-CoA synthetase family member 2
ACSF3	-0.475015	0.0133298	0.0570683	acyl-CoA synthetase family member 3
ACSL1	0.335998	0.936343	1	acyl-CoA synthetase long chain family member 1
ACSL3	0.00687909	0.994386	1	acyl-CoA synthetase long chain family member 3
ACSL4	-0.198637	0.718261	1	acyl-CoA synthetase long chain family member 4
ACSL5	-0.463788	0.00765153	0.0391818	acyl-CoA synthetase long chain family member 5
ACSL6	0.109977	0.999986	1	acyl-CoA synthetase long chain family member 6
ACSM1	-0.480811	0.194679	0.386872	acyl-CoA synthetase medium chain family member 1
ACSM2B	-0.987197	0.000739541	0.00837121	acyl-CoA synthetase medium chain family member 2B
ACSM3	-0.231872	0.813572	1	acyl-CoA synthetase medium chain family member 3
ACSM5	-0.512917	0.0660176	0.175159	acyl-CoA synthetase medium chain family member 5
ACSM6	-0.458067	0.02128	0.0789366	acyl-CoA synthetase medium chain family member 6
ACSS1	-0.193669	1	1	acyl-CoA synthetase short chain family member 1
ACSS2	0.0185312	1	1	acyl-CoA synthetase short chain family member 2
ACSS3	-0.517352	0.0203345	0.0765587	acyl-CoA synthetase short chain family member 3
ACTA1	-0.538361	0.000710381	0.00813467	actin alpha 1, skeletal muscle
ACTA2	0.402354	0.761078	1	actin alpha 2, smooth muscle
ACTB	-0.586327	0.000192284	0.00328998	actin beta
ACTC1	-0.461516	0.0199013	0.0752608	actin alpha cardiac muscle 1
ACTG1	-0.610167	0.000145545	0.00271812	actin gamma 1
ACTG2	-0.369612	0.116071	0.263587	actin gamma 2, smooth muscle
ACTL6A	-0.000318692	1	1	actin like 6A
ACTL6B	-0.790255	0.00154161	0.0135088	actin like 6B
ACTL7A	-0.902112	0.11906	0.26835	actin like 7A
ACTL7B	-0.872835	0.263215	0.485298	actin like 7B
ACTL8	0.169367	0.920097	1	actin like 8
ACTL9	-0.73713	0.0287712	0.0972672	actin like 9
ACTN1	-0.362357	0.00248125	0.0184416	actinin alpha 1
ACTN2	0.121309	0.999995	1	actinin alpha 2
ACTN3	-0.427689	0.277591	0.504685	actinin alpha 3 (gene/pseudogene)
ACTN4	-0.548668	1.19099e-06	7.26387e-05	actinin alpha 4
ACTR10	0.260279	0.232836	0.442622	actin related protein 10
ACTR1A	-0.325654	0.0330692	0.107525	actin related protein 1A
ACTR1B	0.252763	0.929247	1	actin related protein 1B
ACTR2	-0.2651	0.582539	0.867325	actin related protein 2
ACTR3	-0.0430061	0.999996	1	actin related protein 3
ACTR3B	-0.237531	0.398852	0.659846	actin related protein 3B
ACTR3C	-0.18693	0.980876	1	actin related protein 3C
ACTR5	0.137375	0.850126	1	actin related protein 5
ACTR6	2.37027	1.77963e-05	0.000575993	actin related protein 6
ACTR8	0.0503272	1	1	actin related protein 8
ACTRT1	-0.653673	0.000354437	0.00501291	actin related protein T1
ACTRT2	-0.423787	0.207469	0.405355	actin related protein T2
ACTRT3	0.2852	0.943503	1	actin related protein T3
ACVR1	-0.464757	0.0281064	0.0956755	activin A receptor type 1
ACVR1B	-0.448539	0.000431657	0.00577156	activin A receptor type 1B
ACVR2A	-0.148089	0.885493	1	activin A receptor type 2A
ACVR2B	-0.230541	0.619935	0.905197	activin A receptor type 2B
ACVRL1	-0.483779	0.591863	0.877163	activin A receptor like type 1
ACY1	-0.248684	0.773332	1	aminoacylase 1
ACY3	-0.55078	0.0284348	0.0965078	aminoacylase 3
ACYP1	-0.225932	0.629824	0.915391	acylphosphatase 1
ACYP2	0.352505	0.57557	0.859539	acylphosphatase 2
ADA	-0.287507	0.914726	1	adenosine deaminase
ADAD1	-0.313969	0.558021	0.841685	adenosine deaminase domain containing 1
ADAD2	-1.00777	0.000290071	0.00435392	adenosine deaminase domain containing 2
ADAL	1.03237	0.0166366	0.0664666	adenosine deaminase like
ADAM10	-0.290567	0.0400316	0.122845	ADAM metallopeptidase domain 10
ADAM11	-0.674506	0.00562255	0.0319069	ADAM metallopeptidase domain 11
ADAM12	-0.0697451	1	1	ADAM metallopeptidase domain 12
ADAM15	-0.0199202	1	1	ADAM metallopeptidase domain 15
ADAM17	0.117155	0.864295	1	ADAM metallopeptidase domain 17
ADAM18	-0.461448	8.78536e-06	0.000343152	ADAM metallopeptidase domain 18
ADAM19	-0.0311304	1	1	ADAM metallopeptidase domain 19
ADAM2	-0.524177	1.06552e-06	6.72194e-05	ADAM metallopeptidase domain 2
ADAM20	-0.405583	0.0111894	0.0506822	ADAM metallopeptidase domain 20
ADAM21	-0.483956	0.0232151	0.0837461	ADAM metallopeptidase domain 21
ADAM22	0.588712	1.10157e-05	0.00040846	ADAM metallopeptidase domain 22
ADAM23	-0.0447158	1	1	ADAM metallopeptidase domain 23
ADAM28	-0.449795	0.0095013	0.0453523	ADAM metallopeptidase domain 28
ADAM29	-0.458947	0.0163838	0.0658436	ADAM metallopeptidase domain 29
ADAM30	-0.527122	0.00122487	0.0117132	ADAM metallopeptidase domain 30
ADAM32	-0.48359	3.46727e-05	0.000947204	ADAM metallopeptidase domain 32
ADAM33	-0.60195	6.04163e-05	0.00142928	ADAM metallopeptidase domain 33
ADAM5	-0.460564	0.00227019	0.0174963	ADAM metallopeptidase domain 5 (pseudogene)
ADAM7	-0.487698	0.000219926	0.00362928	ADAM metallopeptidase domain 7
ADAM8	-0.432503	0.618554	0.90393	ADAM metallopeptidase domain 8
ADAM9	-0.601666	0.0412921	0.12542	ADAM metallopeptidase domain 9
ADAMDEC1	-0.402995	0.00873454	0.0428003	ADAM like decysin 1
ADAMTS1	-0.115309	0.897157	1	ADAM metallopeptidase with thrombospondin type 1 motif 1
ADAMTS10	-0.0193667	1	1	ADAM metallopeptidase with thrombospondin type 1 motif 10
ADAMTS12	-0.327805	0.686695	0.971214	ADAM metallopeptidase with thrombospondin type 1 motif 12
ADAMTS13	-0.848035	3.25686e-10	8.13746e-08	ADAM metallopeptidase with thrombospondin type 1 motif 13
ADAMTS14	-0.36527	0.681752	0.966213	ADAM metallopeptidase with thrombospondin type 1 motif 14
ADAMTS15	-0.659679	0.299683	0.533935	ADAM metallopeptidase with thrombospondin type 1 motif 15
ADAMTS16	0.0725959	0.999999	1	ADAM metallopeptidase with thrombospondin type 1 motif 16
ADAMTS17	-0.26848	0.932235	1	ADAM metallopeptidase with thrombospondin type 1 motif 17
ADAMTS18	-0.124893	0.999965	1	ADAM metallopeptidase with thrombospondin type 1 motif 18
ADAMTS19	0.235654	0.756874	1	ADAM metallopeptidase with thrombospondin type 1 motif 19
ADAMTS2	0.0419034	1	1	ADAM metallopeptidase with thrombospondin type 1 motif 2
ADAMTS20	-0.320893	0.00895578	0.0435178	ADAM metallopeptidase with thrombospondin type 1 motif 20
ADAMTS3	1.11002	0.00638168	0.0345998	ADAM metallopeptidase with thrombospondin type 1 motif 3
ADAMTS4	-0.567387	0.279561	0.507133	ADAM metallopeptidase with thrombospondin type 1 motif 4
ADAMTS5	1.16924	0.198191	0.392232	ADAM metallopeptidase with thrombospondin type 1 motif 5
ADAMTS6	0.156206	1	1	ADAM metallopeptidase with thrombospondin type 1 motif 6
ADAMTS7	-0.65751	6.1171e-08	6.38055e-06	ADAM metallopeptidase with thrombospondin type 1 motif 7
ADAMTS8	-0.563906	0.00082988	0.00909006	ADAM metallopeptidase with thrombospondin type 1 motif 8
ADAMTS9	0.14634	1	1	ADAM metallopeptidase with thrombospondin type 1 motif 9
ADAMTSL1	-0.264112	0.806726	1	ADAMTS like 1
ADAMTSL3	0.0124339	1	1	ADAMTS like 3
ADAMTSL4	-0.649803	0.000550865	0.00678589	ADAMTS like 4
ADAMTSL5	-0.510015	0.0241713	0.0860867	ADAMTS like 5
ADAP1	-0.207289	0.998289	1	ArfGAP with dual PH domains 1
ADAP2	0.0315585	1	1	ArfGAP with dual PH domains 2
ADAR	0.0883731	0.999957	1	adenosine deaminase RNA specific
ADARB1	0.145245	0.99694	1	adenosine deaminase RNA specific B1
ADARB2	-0.455748	0.0827344	0.206085	adenosine deaminase RNA specific B2 (inactive)
ADAT1	-0.0070372	1	1	adenosine deaminase tRNA specific 1
ADAT2	-0.38202	0.518338	0.798659	adenosine deaminase tRNA specific 2
ADAT3	-0.673516	0.0239699	0.0856941	adenosine deaminase tRNA specific 3
ADCK1	0.414587	0.009208	0.0443711	aarF domain containing kinase 1
ADCK2	0.589526	0.236661	0.448314	aarF domain containing kinase 2
ADCK3	-0.156149	0.415973	0.680305
ADCK4	-0.400064	0.346962	0.595395
ADCK5	-0.183409	0.895474	1	aarF domain containing kinase 5
ADCY1	-0.0226206	1	1	adenylate cyclase 1
ADCY10	-0.487215	0.00032605	0.00473172	adenylate cyclase 10
ADCY2	-0.226963	0.993505	1	adenylate cyclase 2
ADCY3	-0.387609	0.00232994	0.0177847	adenylate cyclase 3
ADCY4	-0.505448	0.134488	0.293789	adenylate cyclase 4
ADCY5	0.0733786	1	1	adenylate cyclase 5
ADCY6	-0.408993	0.0016025	0.0138922	adenylate cyclase 6
ADCY7	-0.365036	0.6413	0.926715	adenylate cyclase 7
ADCY8	-0.501491	0.000190083	0.00327657	adenylate cyclase 8
ADCY9	-0.195668	0.0309411	0.102697	adenylate cyclase 9
ADCYAP1	-0.47679	0.125956	0.280382	adenylate cyclase activating polypeptide 1
ADCYAP1R1	-0.556556	3.07952e-06	0.000153208	ADCYAP receptor type I
ADD1	-0.617022	2.10472e-07	1.74834e-05	adducin 1
ADD2	0.0875403	1	1	adducin 2
ADD3	0.268842	0.268423	0.491591	adducin 3
ADGRA1	-0.572399	0.0156009	0.0636946	adhesion G protein-coupled receptor A1
ADGRA2	-0.303857	0.372374	0.62635	adhesion G protein-coupled receptor A2
ADGRA3	-0.135958	0.839043	1	adhesion G protein-coupled receptor A3
ADGRB1	-0.606087	3.62404e-06	0.000174163	adhesion G protein-coupled receptor B1
ADGRB2	-0.120852	0.999919	1	adhesion G protein-coupled receptor B2
ADGRB3	-0.0353992	1	1	adhesion G protein-coupled receptor B3
ADGRD1	-0.539118	3.29114e-06	0.000161117	adhesion G protein-coupled receptor D1
ADGRD2	-0.777157	4.56081e-07	3.28342e-05	adhesion G protein-coupled receptor D2
ADGRE1	-0.519193	0.00478899	0.0285907	adhesion G protein-coupled receptor E1
ADGRE2	-0.687267	1.68749e-08	2.16636e-06	adhesion G protein-coupled receptor E2
ADGRE3	-0.502595	0.0314255	0.103908	adhesion G protein-coupled receptor E3
ADGRE5	-0.696762	7.10758e-07	4.85059e-05	adhesion G protein-coupled receptor E5
ADGRF1	-0.453883	0.00435069	0.0269855	adhesion G protein-coupled receptor F1
ADGRF2	-0.420991	0.156528	0.328556	adhesion G protein-coupled receptor F2
ADGRF3	-0.408761	0.775677	1	adhesion G protein-coupled receptor F3
ADGRF4	-0.21326	0.313817	0.552354	adhesion G protein-coupled receptor F4
ADGRF5	-0.470565	0.00541439	0.0311196	adhesion G protein-coupled receptor F5
ADGRG1	-0.698621	0.00113283	0.0111632	adhesion G protein-coupled receptor G1
ADGRG2	0.305664	0.142571	0.307233	adhesion G protein-coupled receptor G2
ADGRG3	-0.531316	0.0573033	0.158597	adhesion G protein-coupled receptor G3
ADGRG4	-0.523987	0.000835602	0.00911911	adhesion G protein-coupled receptor G4
ADGRG5	-0.526546	0.206877	0.404629	adhesion G protein-coupled receptor G5
ADGRG6	0.266535	0.658377	0.943294	adhesion G protein-coupled receptor G6
ADGRG7	-0.490585	1.35109e-05	0.000469761	adhesion G protein-coupled receptor G7
ADGRL1	-0.712865	1.6323e-05	0.000540899	adhesion G protein-coupled receptor L1
ADGRL2	-0.140781	0.783864	1	adhesion G protein-coupled receptor L2
ADGRL3	0.181974	0.375731	0.630327	adhesion G protein-coupled receptor L3
ADGRL4	-0.479156	0.000400813	0.00549524	adhesion G protein-coupled receptor L4
ADGRV1	0.345165	0.918131	1	adhesion G protein-coupled receptor V1
ADH1A	-0.796031	0.110145	0.253764	alcohol dehydrogenase 1A (class I), alpha polypeptide
ADH1B	-0.823843	7.02416e-05	0.00158345	alcohol dehydrogenase 1B (class I), beta polypeptide
ADH1C	-0.865679	0.0035993	0.0236154	alcohol dehydrogenase 1C (class I), gamma polypeptide
ADH4	-0.557108	0.0147288	0.0611747	alcohol dehydrogenase 4 (class II), pi polypeptide
ADH5	-0.0587289	0.999612	1	alcohol dehydrogenase 5 (class III), chi polypeptide
ADH6	-0.459207	0.00257605	0.0188411	alcohol dehydrogenase 6 (class V)
ADH7	-0.375456	0.0581492	0.160227	alcohol dehydrogenase 7 (class IV), mu or sigma polypeptide
ADHFE1	0.167539	0.993527	1	alcohol dehydrogenase iron containing 1
ADI1	0.526768	0.400721	0.66167	acireductone dioxygenase 1
ADIG	-0.773716	0.0429764	0.128873	adipogenin
ADIPOQ	-0.383652	0.0518192	0.147146	adiponectin, C1Q and collagen domain containing
ADIPOR1	-0.273178	0.147904	0.315797	adiponectin receptor 1
ADIPOR2	-0.223321	0.00136118	0.0123951	adiponectin receptor 2
ADIRF	-0.664188	0.4342	0.702048	adipogenesis regulatory factor
ADK	-0.0156589	1	1	adenosine kinase
ADM	0.0238202	0.995206	1	adrenomedullin
ADM2	-0.340951	0.452864	0.722866	adrenomedullin 2
ADNP	-0.451876	0.00706347	0.0370277	activity dependent neuroprotector homeobox
ADNP2	0.0581059	0.915609	1	ADNP homeobox 2
ADO	0.488208	0.332888	0.577723	2-aminoethanethiol dioxygenase
ADORA1	-0.877452	0.00787846	0.0399648	adenosine A1 receptor
ADORA2A	-0.500532	0.0250255	0.0881701	adenosine A2a receptor
ADORA2B	0.208292	0.972953	1	adenosine A2b receptor
ADORA3	-0.306276	0.84444	1	adenosine A3 receptor
ADPGK	-0.293798	0.121695	0.273148	ADP dependent glucokinase
ADPRH	-0.556282	0.00260124	0.0189762	ADP-ribosylarginine hydrolase
ADPRHL1	-0.189942	0.848551	1	ADP-ribosylhydrolase like 1
ADPRHL2	-0.0282032	0.968475	1
ADPRM	0.451217	0.336916	0.583061	ADP-ribose/CDP-alcohol diphosphatase, manganese dependent
ADRA1A	-0.5223	0.00629964	0.0343802	adrenoceptor alpha 1A
ADRA1B	-0.274514	0.00280476	0.0198725	adrenoceptor alpha 1B
ADRA1D	-0.510372	0.543815	0.825684	adrenoceptor alpha 1D
ADRA2A	-0.13708	0.666753	0.950995	adrenoceptor alpha 2A
ADRA2B	-0.601275	0.118274	0.267037	adrenoceptor alpha 2B
ADRA2C	-0.359606	0.00833047	0.0414688	adrenoceptor alpha 2C
ADRB1	-0.591401	0.0910342	0.221147	adrenoceptor beta 1
ADRB2	-0.622347	0.13212	0.290092	adrenoceptor beta 2
ADRB3	-0.258017	0.570504	0.854197	adrenoceptor beta 3
ADRBK1	-0.149477	0.999713	1
ADRBK2	0.1039	0.974798	1
ADRM1	-0.175452	0.395589	0.655672	adhesion regulating molecule 1
ADSL	-0.298173	0.144181	0.309613	adenylosuccinate lyase
ADSS	-0.0146758	1	1
ADSSL1	-0.243534	0.989722	1
ADTRP	-0.03856	0.836624	1	androgen dependent TFPI regulating protein
AEBP1	-0.371438	0.993646	1	AE binding protein 1
AEBP2	-0.08242	0.977262	1	AE binding protein 2
AEN	-0.192452	0.480802	0.755246	apoptosis enhancing nuclease
AES	-0.025655	0.999995	1
AFAP1	-0.1601	0.999998	1	actin filament associated protein 1
AFAP1-AS1	0.0792353	0.909894	1	AFAP1 antisense RNA 1
AFAP1L1	-0.170398	0.862663	1	actin filament associated protein 1 like 1
AFAP1L2	0.0546637	1	1	actin filament associated protein 1 like 2
AFF1	-0.208795	0.841684	1	AF4/FMR2 family member 1
AFF2	0.114771	0.999859	1	AF4/FMR2 family member 2
AFF3	0.236542	0.879631	1	AF4/FMR2 family member 3
AFF4	0.0987207	0.993714	1	AF4/FMR2 family member 4
AFG3L1P	-0.423859	0.00738259	0.03815	AFG3 like matrix AAA peptidase subunit 1, pseudogene
AFG3L2	-0.481173	0.0123203	0.0540186	AFG3 like matrix AAA peptidase subunit 2
AFM	-0.467701	0.000499609	0.00633641	afamin
AFP	-0.428034	0.0241562	0.0860758	alpha fetoprotein
AFTPH	-0.164298	0.706139	0.989943	aftiphilin
AGA	0.336748	0.133417	0.292346	aspartylglucosaminidase
AGAP1	-0.340747	0.407907	0.670751	ArfGAP with GTPase domain, ankyrin repeat and PH domain 1
AGAP11	-0.370199	0.0690239	0.180504	ArfGAP with GTPase domain, ankyrin repeat and PH domain 11
AGAP2	-0.272902	0.012649	0.0550002	ArfGAP with GTPase domain, ankyrin repeat and PH domain 2
AGAP3	-0.386213	0.0164176	0.0659218	ArfGAP with GTPase domain, ankyrin repeat and PH domain 3
AGAP4	-0.596946	8.20228e-06	0.000325223	ArfGAP with GTPase domain, ankyrin repeat and PH domain 4
AGBL1	-0.211653	0.370103	0.623735	ATP/GTP binding protein like 1
AGBL2	-0.492997	0.000694954	0.00800595	ATP/GTP binding protein like 2
AGBL3	0.330537	0.869978	1	ATP/GTP binding protein like 3
AGBL4	-0.321971	0.0936167	0.225807	ATP/GTP binding protein like 4
AGBL5	0.0426934	0.999981	1	ATP/GTP binding protein like 5
AGER	-0.0591185	1	1	advanced glycosylation end-product specific receptor
AGFG1	-0.259366	0.377289	0.632363	ArfGAP with FG repeats 1
AGFG2	-0.221482	0.217039	0.419018	ArfGAP with FG repeats 2
AGGF1	0.207856	0.691031	0.974342	angiogenic factor with G-patch and FHA domains 1
AGK	-0.0228422	1	1	acylglycerol kinase
AGL	0.0949621	0.999968	1	amylo-alpha-1, 6-glucosidase, 4-alpha-glucanotransferase
AGMAT	-0.486581	0.0115473	0.0516029	agmatinase
AGMO	-0.446793	0.000877783	0.00938518	alkylglycerol monooxygenase
AGO1	-0.15034	0.975844	1	argonaute RISC component 1
AGO2	-0.110127	0.999999	1	argonaute RISC catalytic component 2
AGO3	0.321344	0.771733	1	argonaute RISC catalytic component 3
AGO4	0.622408	0.282116	0.510155	argonaute RISC component 4
AGPAT1	-0.414821	0.00568201	0.032135	1-acylglycerol-3-phosphate O-acyltransferase 1
AGPAT2	-0.457219	6.92484e-05	0.00157264	1-acylglycerol-3-phosphate O-acyltransferase 2
AGPAT3	-0.403381	0.00247668	0.0184311	1-acylglycerol-3-phosphate O-acyltransferase 3
AGPAT4	0.00303255	1	1	1-acylglycerol-3-phosphate O-acyltransferase 4
AGPAT4-IT1	1.70899	0.10911	0.251923	AGPAT4 intronic transcript 1
AGPAT5	-0.428445	0.00365238	0.0238614	1-acylglycerol-3-phosphate O-acyltransferase 5
AGPS	0.0284946	1	1	alkylglycerone phosphate synthase
AGR2	-0.525163	0.00538868	0.0310306	anterior gradient 2, protein disulphide isomerase family member
AGR3	-0.517369	0.000857688	0.00925113	anterior gradient 3, protein disulphide isomerase family member
AGRP	-0.80228	0.00775272	0.0395785	agouti related neuropeptide
AGT	-0.409049	0.0336758	0.108746	angiotensinogen
AGTPBP1	0.373337	0.0143298	0.06002	ATP/GTP binding protein 1
AGTR1	-0.361915	0.191786	0.382739	angiotensin II receptor type 1
AGTR2	-0.378227	0.0793841	0.199717	angiotensin II receptor type 2
AGTRAP	-0.544353	0.00163991	0.0141406	angiotensin II receptor associated protein
AGVR6190	-0.516988	0.00127303	0.0119127
AGXT	-0.648922	0.0463742	0.136178	alanine--glyoxylate and serine--pyruvate aminotransferase
AGXT2	-0.419624	0.823536	1	alanine--glyoxylate aminotransferase 2
AHCTF1	0.146144	0.985693	1	AT-hook containing transcription factor 1
AHCY	-0.0712116	0.999489	1	adenosylhomocysteinase
AHCYL1	-0.357867	0.157447	0.329888	adenosylhomocysteinase like 1
AHCYL2	-0.0186873	1	1	adenosylhomocysteinase like 2
AHDC1	0.180541	0.782479	1	AT-hook DNA binding motif containing 1
AHI1	0.250552	0.652508	0.937231	Abelson helper integration site 1
AHNAK	0.517085	0.615948	0.901433	AHNAK nucleoprotein
AHNAK2	-0.269757	0.999185	1	AHNAK nucleoprotein 2
AHR	-0.201801	0.980956	1	aryl hydrocarbon receptor
AHRR	-0.423674	0.473709	0.747173	aryl-hydrocarbon receptor repressor
AHSA1	-0.424977	0.00113182	0.0111632	activator of HSP90 ATPase activity 1
AHSA2	0.316738	0.518347	0.798659
AHSG	-0.362287	0.0395879	0.121816	alpha 2-HS glycoprotein
AHSP	-0.513687	0.00360773	0.0236231	alpha hemoglobin stabilizing protein
AICDA	-0.254126	0.305527	0.541814	activation induced cytidine deaminase
AIDA	-0.152673	0.644868	0.930479	axin interactor, dorsalization associated
AIF1	-0.485176	0.0899021	0.218976	allograft inflammatory factor 1
AIF1L	-0.22009	0.992546	1	allograft inflammatory factor 1 like
AIFM1	-1.23511	2.28999e-08	2.76577e-06	apoptosis inducing factor mitochondria associated 1
AIFM2	-0.00617297	1	1	apoptosis inducing factor mitochondria associated 2
AIFM3	-0.378616	0.00197978	0.0159198	apoptosis inducing factor mitochondria associated 3
AIG1	-0.122135	0.992576	1	androgen induced 1
AIM1L	-0.4896	0.33931	0.586153
AIM2	-0.500652	0.0234219	0.0842933	absent in melanoma 2
AIMP1	-0.158054	0.193898	0.385654	aminoacyl tRNA synthetase complex interacting multifunctional protein 1
AIMP2	-0.246703	0.0814074	0.203469	aminoacyl tRNA synthetase complex interacting multifunctional protein 2
AIP	0.569757	0.00340804	0.022644	aryl hydrocarbon receptor interacting protein
AIPL1	-0.595363	0.259069	0.479434	aryl hydrocarbon receptor interacting protein like 1
AIRE	-0.791526	0.00183139	0.0151649	autoimmune regulator
AJAP1	-0.459742	0.239587	0.452555	adherens junctions associated protein 1
AJUBA	0.0251606	0.999985	1	ajuba LIM protein
AK1	-0.427355	0.0705135	0.183381	adenylate kinase 1
AK2	-0.21854	0.936927	1	adenylate kinase 2
AK3	-0.0443126	0.999896	1	adenylate kinase 3
AK4	0.0944088	0.983752	1	adenylate kinase 4
AK5	-0.378159	0.015648	0.0638228	adenylate kinase 5
AK6	-0.291526	0.551093	0.833769	adenylate kinase 6
AK7	-0.469189	0.000117877	0.00231442	adenylate kinase 7
AK8	-0.516007	0.436404	0.704123	adenylate kinase 8
AK9	0.574642	0.019405	0.0739233	adenylate kinase 9
AKAP1	-0.354788	0.0732401	0.188496	A-kinase anchoring protein 1
AKAP10	0.386437	0.0502166	0.144111	A-kinase anchoring protein 10
AKAP11	-0.0764261	0.995649	1	A-kinase anchoring protein 11
AKAP12	-0.641076	0.00577807	0.0325081	A-kinase anchoring protein 12
AKAP13	-0.378183	0.170648	0.351048	A-kinase anchoring protein 13
AKAP14	-0.551555	0.0171578	0.067972	A-kinase anchoring protein 14
AKAP17A	-0.775009	6.66665e-08	6.79924e-06	A-kinase anchoring protein 17A
AKAP2	-0.629098	0.0201306	0.0758688	A-kinase anchoring protein 2
AKAP3	0.148789	1	1	A-kinase anchoring protein 3
AKAP4	-0.220671	0.307038	0.543559	A-kinase anchoring protein 4
AKAP5	2.2082	0.0298523	0.100043	A-kinase anchoring protein 5
AKAP6	0.628773	0.506147	0.785381	A-kinase anchoring protein 6
AKAP7	-0.100018	0.999998	1	A-kinase anchoring protein 7
AKAP8	-0.464811	0.000455165	0.00595576	A-kinase anchoring protein 8
AKAP8L	-0.307028	0.0611263	0.16595	A-kinase anchoring protein 8 like
AKAP9	0.112583	1	1	A-kinase anchoring protein 9
AKIP1	0.160082	0.8896	1	A-kinase interacting protein 1
AKIRIN1	-0.0958586	0.397363	0.657959	akirin 1
AKIRIN2	-0.920734	0.000157937	0.00287925	akirin 2
AKNA	-0.611376	0.0070634	0.0370277	AT-hook transcription factor
AKNAD1	-0.472208	0.00830299	0.0414235	AKNA domain containing 1
AKR1A1	0.93661	0.129086	0.285514	aldo-keto reductase family 1 member A1
AKR1B1	-0.226204	0.583834	0.868278	aldo-keto reductase family 1 member B
AKR1B10	-0.466294	0.0785822	0.198379	aldo-keto reductase family 1 member B10
AKR1C1	-0.493405	0.783373	1	aldo-keto reductase family 1 member C1
AKR1C2	-0.506002	0.0634179	0.170439	aldo-keto reductase family 1 member C2
AKR1C3	-0.491685	0.466078	0.738216	aldo-keto reductase family 1 member C3
AKR1C4	-0.555653	0.00072458	0.00824913	aldo-keto reductase family 1 member C4
AKR1C6P	-0.436636	0.0590851	0.162087	aldo-keto reductase family 1 member C6, pseudogene
AKR1D1	-0.526483	0.0033501	0.0223235	aldo-keto reductase family 1 member D1
AKR1E2	-0.620001	0.000127019	0.00243659	aldo-keto reductase family 1 member E2
AKR7A2	-0.380761	0.00776828	0.0396139	aldo-keto reductase family 7 member A2
AKR7A3	0.210972	0.940446	1	aldo-keto reductase family 7 member A3
AKR7L	-0.267257	0.508108	0.787426	aldo-keto reductase family 7 like (gene/pseudogene)
AKT1	-0.286378	0.371367	0.62512	AKT serine/threonine kinase 1
AKT1S1	-0.419096	0.104601	0.244526	AKT1 substrate 1
AKT2	-0.350733	0.0709008	0.184206	AKT serine/threonine kinase 2
AKT3	0.88424	0.00817549	0.0409622	AKT serine/threonine kinase 3
AKTIP	0.548937	0.0144737	0.0603746	AKT interacting protein
ALAD	0.0968471	0.999995	1	aminolevulinate dehydratase
ALAS1	-0.485546	0.0622655	0.168279	5'-aminolevulinate synthase 1
ALAS2	-0.581713	0.00908693	0.0439114	5'-aminolevulinate synthase 2
ALB	-0.51758	0.0199036	0.0752608	albumin
ALCAM	0.170797	0.135146	0.294832	activated leukocyte cell adhesion molecule
ALDH16A1	-0.169353	0.838904	1	aldehyde dehydrogenase 16 family member A1
ALDH18A1	-0.262014	0.018877	0.0725747	aldehyde dehydrogenase 18 family member A1
ALDH1A1	-0.475721	0.000904633	0.00959403	aldehyde dehydrogenase 1 family member A1
ALDH1A2	0.308751	0.808071	1	aldehyde dehydrogenase 1 family member A2
ALDH1A3	0.0998533	1	1	aldehyde dehydrogenase 1 family member A3
ALDH1B1	-0.140971	0.494519	0.771446	aldehyde dehydrogenase 1 family member B1
ALDH1L1	-0.60303	0.0578158	0.159487	aldehyde dehydrogenase 1 family member L1
ALDH2	-0.19811	0.896647	1	aldehyde dehydrogenase 2 family member
ALDH3A1	0.0433439	1	1	aldehyde dehydrogenase 3 family member A1
ALDH3A2	-0.329398	0.0261882	0.0910171	aldehyde dehydrogenase 3 family member A2
ALDH3B1	-0.719118	0.00108818	0.0109046	aldehyde dehydrogenase 3 family member B1
ALDH3B2	-0.74401	0.00391209	0.0250237	aldehyde dehydrogenase 3 family member B2
ALDH4A1	-0.363888	0.0501353	0.143922	aldehyde dehydrogenase 4 family member A1
ALDH5A1	-0.0668043	1	1	aldehyde dehydrogenase 5 family member A1
ALDH6A1	0.58027	0.0795881	0.200065	aldehyde dehydrogenase 6 family member A1
ALDH7A1	0.00236694	1	1	aldehyde dehydrogenase 7 family member A1
ALDH8A1	-0.368895	0.341463	0.588544	aldehyde dehydrogenase 8 family member A1
ALDH9A1	-0.0264729	0.999997	1	aldehyde dehydrogenase 9 family member A1
ALDOA	-0.398817	0.00260673	0.0189898	aldolase, fructose-bisphosphate A
ALDOAP2	-0.261978	0.68006	0.964355	ALDOA pseudogene 2
ALDOB	-0.46177	0.0814409	0.203474	aldolase, fructose-bisphosphate B
ALDOC	-0.342018	0.98365	1	aldolase, fructose-bisphosphate C
ALG1	-0.347154	0.058049	0.160058	ALG1 chitobiosyldiphosphodolichol beta-mannosyltransferase
ALG10	-0.159667	0.131305	0.288855	ALG10 alpha-1,2-glucosyltransferase
ALG11	-0.413405	0.00453504	0.0275951	ALG11 alpha-1,2-mannosyltransferase
ALG12	-0.893729	6.85616e-05	0.00155967	ALG12 alpha-1,6-mannosyltransferase
ALG13	-0.116613	0.966832	1	ALG13 UDP-N-acetylglucosaminyltransferase subunit
ALG14	0.13016	0.568977	0.852676	ALG14 UDP-N-acetylglucosaminyltransferase subunit
ALG1L	-0.273796	0.315773	0.554415	ALG1 chitobiosyldiphosphodolichol beta-mannosyltransferase like
ALG2	-0.442661	0.0418582	0.126491	ALG2 alpha-1,3/1,6-mannosyltransferase
ALG3	-0.715782	5.21807e-05	0.00127576	ALG3 alpha-1,3- mannosyltransferase
ALG5	0.0180533	0.999756	1	ALG5 dolichyl-phosphate beta-glucosyltransferase
ALG6	0.601948	0.350511	0.599479	ALG6 alpha-1,3-glucosyltransferase
ALG8	-0.311317	0.007163	0.0373469	ALG8 alpha-1,3-glucosyltransferase
ALG9	-0.282062	0.284722	0.513401	ALG9 alpha-1,2-mannosyltransferase
ALK	-0.375795	0.226501	0.433239	ALK receptor tyrosine kinase
ALKBH1	0.261628	0.0143233	0.0600199	alkB homolog 1, histone H2A dioxygenase
ALKBH2	0.140309	0.972074	1	alkB homolog 2, alpha-ketoglutarate dependent dioxygenase
ALKBH3	-0.0363917	0.995083	1	alkB homolog 3, alpha-ketoglutaratedependent dioxygenase
ALKBH4	0.160075	0.937354	1	alkB homolog 4, lysine demethylase
ALKBH5	-0.445859	0.0912151	0.221498	alkB homolog 5, RNA demethylase
ALKBH6	-0.55146	0.00818024	0.0409749	alkB homolog 6
ALKBH7	-0.256772	0.987418	1	alkB homolog 7
ALKBH8	0.440132	0.319449	0.559478	alkB homolog 8, tRNA methyltransferase
ALLC	-0.460039	0.000330764	0.00478124	allantoicase
ALMS1	0.560364	0.0352167	0.112299	ALMS1 centrosome and basal body associated protein
ALMS1P	0.0972113	0.999961	1
ALOX12	-1.02566	0.0245127	0.0869908	arachidonate 12-lipoxygenase, 12S type
ALOX12B	-0.360454	0.781668	1	arachidonate 12-lipoxygenase, 12R type
ALOX15	-0.517319	0.0264919	0.0916398	arachidonate 15-lipoxygenase
ALOX15B	-0.594904	0.030087	0.100579	arachidonate 15-lipoxygenase type B
ALOX5	-0.125712	0.999967	1	arachidonate 5-lipoxygenase
ALOX5AP	-0.48455	0.157487	0.329888	arachidonate 5-lipoxygenase activating protein
ALOXE3	-0.502994	0.306282	0.542681	arachidonate lipoxygenase 3
ALPI	-0.621406	0.00404208	0.0256143	alkaline phosphatase, intestinal
ALPK1	0.442987	0.911363	1	alpha kinase 1
ALPK2	-0.229509	0.284191	0.512795	alpha kinase 2
ALPK3	-0.39702	0.0125473	0.0546851	alpha kinase 3
ALPL	0.217506	0.999916	1	alkaline phosphatase, biomineralization associated
ALPP	-0.652886	0.0103974	0.0481158	alkaline phosphatase, placental
ALPPL2	-0.951039	0.000290548	0.00435418
ALS2	0.0804213	1	1	alsin Rho guanine nucleotide exchange factor ALS2
ALS2CL	-0.511558	0.00480312	0.0286564	ALS2 C-terminal like
ALS2CR11	-0.482543	0.00020678	0.00348264
ALS2CR12	-0.397373	0.087058	0.214052
ALX1	1.97527	0.00190551	0.0155611	ALX homeobox 1
ALX3	-0.764114	6.52752e-05	0.00151112	ALX homeobox 3
ALX4	-0.807491	0.0127758	0.0554137	ALX homeobox 4
ALYREF	-1.10424	5.72491e-06	0.000246964	Aly/REF export factor
AMACR	-0.281794	0.913782	1	alpha-methylacyl-CoA racemase
AMBN	-0.939745	0.000461284	0.00599735	ameloblastin
AMBP	-0.385614	0.0968166	0.231451	alpha-1-microglobulin/bikunin precursor
AMBRA1	-0.480644	0.0173206	0.0683949	autophagy and beclin 1 regulator 1
AMD1	-0.0986756	0.95601	1	adenosylmethionine decarboxylase 1
AMDHD1	-0.264704	0.588651	0.873744	amidohydrolase domain containing 1
AMDHD2	0.0588802	1	1	amidohydrolase domain containing 2
AMELX	-0.513596	0.173227	0.354844	amelogenin X-linked
AMELY	-0.581308	0.00325693	0.0219175	amelogenin Y-linked
AMER1	0.459298	0.583609	0.868242	APC membrane recruitment protein 1
AMER2	-0.437018	0.236486	0.44803	APC membrane recruitment protein 2
AMER3	1.5919	0.121741	0.273217	APC membrane recruitment protein 3
AMFR	-0.353702	0.00292997	0.0204519	autocrine motility factor receptor
AMH	-0.631687	7.78878e-05	0.00170046	anti-Mullerian hormone
AMHR2	-0.342714	0.00775737	0.0395913	anti-Mullerian hormone receptor type 2
AMICA1	-0.486493	0.00328683	0.0220482
AMIGO1	-1.13661	0.0477516	0.139125	adhesion molecule with Ig like domain 1
AMIGO2	-0.448212	0.316055	0.554751	adhesion molecule with Ig like domain 2
AMIGO3	-0.809904	0.115656	0.262904	adhesion molecule with Ig like domain 3
AMMECR1	-0.475772	0.250674	0.467907	AMMECR nuclear protein 1
AMMECR1L	-0.454686	0.00094077	0.00983522	AMMECR1 like
AMN	-0.595008	0.00644031	0.0348251	amnion associated transmembrane protein
AMN1	0.33598	0.486725	0.762397	antagonist of mitotic exit network 1 homolog
AMOT	0.0556494	0.999918	1	angiomotin
AMOTL1	-0.391679	0.0482921	0.140165	angiomotin like 1
AMOTL2	-0.0194445	1	1	angiomotin like 2
AMPD1	-0.448779	0.00104121	0.0105605	adenosine monophosphate deaminase 1
AMPD2	-0.313734	0.445069	0.713526	adenosine monophosphate deaminase 2
AMPD3	0.107086	0.999998	1	adenosine monophosphate deaminase 3
AMPH	-0.136969	0.262512	0.484564	amphiphysin
AMT	-0.280485	0.771765	1	aminomethyltransferase
AMTN	-0.718481	0.0110542	0.0503128	amelotin
AMY1B	-0.765929	8.28008e-05	0.00177993	amylase alpha 1B
AMY2A	-0.956895	0.00459877	0.0277711	amylase alpha 2A
AMY2B	-0.410407	0.478487	0.752834	amylase alpha 2B
AMZ2	-0.0859051	0.999469	1	archaelysin family metallopeptidase 2
AMZ2P1	-0.026258	1	1	archaelysin family metallopeptidase 2 pseudogene 1
ANAPC1	-0.109158	0.998145	1	anaphase promoting complex subunit 1
ANAPC10	1.0504	0.050339	0.144372	anaphase promoting complex subunit 10
ANAPC11	-0.445557	0.0190983	0.0730784	anaphase promoting complex subunit 11
ANAPC13	-0.254679	0.10705	0.24873	anaphase promoting complex subunit 13
ANAPC15	-0.214389	0.262711	0.484756	anaphase promoting complex subunit 15
ANAPC16	0.275132	0.142746	0.307539	anaphase promoting complex subunit 16
ANAPC2	-0.709391	6.10899e-05	0.0014378	anaphase promoting complex subunit 2
ANAPC4	-0.507868	0.0885376	0.216399	anaphase promoting complex subunit 4
ANAPC5	-1.12742	9.33213e-10	1.90355e-07	anaphase promoting complex subunit 5
ANG	0.0103344	0.999998	1	angiogenin
ANGEL1	0.315388	0.955336	1	angel homolog 1
ANGEL2	-0.0313432	1	1	angel homolog 2
ANGPT1	-0.472003	0.0002674	0.0041263	angiopoietin 1
ANGPT2	-0.12161	0.907696	1	angiopoietin 2
ANGPT4	-0.440996	0.00437441	0.0270877	angiopoietin 4
ANGPTL1	-0.472415	0.0169791	0.0675558	angiopoietin like 1
ANGPTL2	-0.774518	0.00661112	0.0354252	angiopoietin like 2
ANGPTL3	-0.485407	0.000931589	0.00975591	angiopoietin like 3
ANGPTL4	-0.639263	0.000350467	0.00497208	angiopoietin like 4
ANGPTL5	-0.523056	0.00075129	0.00845627	angiopoietin like 5
ANGPTL6	-0.833079	8.96002e-05	0.0018885	angiopoietin like 6
ANGPTL7	-0.462667	0.668376	0.952791	angiopoietin like 7
ANGPTL8	-0.0477944	0.963136	1	angiopoietin like 8
ANK1	-0.293488	0.914998	1	ankyrin 1
ANK2	-0.090282	0.999999	1	ankyrin 2
ANK3	0.177113	0.836303	1	ankyrin 3
ANKDD1A	-0.238228	0.817017	1	ankyrin repeat and death domain containing 1A
ANKEF1	1.13779	0.241527	0.455044	ankyrin repeat and EF-hand domain containing 1
ANKFN1	-0.503926	0.00540505	0.0310956	ankyrin repeat and fibronectin type III domain containing 1
ANKFY1	-0.487994	2.42784e-06	0.000127514	ankyrin repeat and FYVE domain containing 1
ANKH	-0.312742	0.0071982	0.0374814	ANKH inorganic pyrophosphate transport regulator
ANKHD1	-0.378247	2.31462e-05	0.000695446	ankyrin repeat and KH domain containing 1
ANKHD1-EIF4EBP3	-0.393789	0.333181	0.578069	ANKHD1-EIF4EBP3 readthrough
ANKK1	-0.528007	0.0789782	0.199081	ankyrin repeat and kinase domain containing 1
ANKLE1	-0.354606	0.159423	0.332805	ankyrin repeat and LEM domain containing 1
ANKMY1	0.0613942	0.999996	1	ankyrin repeat and MYND domain containing 1
ANKMY2	1.16607	0.00122311	0.0117069	ankyrin repeat and MYND domain containing 2
ANKRA2	0.459054	0.10593	0.247036	ankyrin repeat family A member 2
ANKRD1	-0.853292	0.00056949	0.00692822	ankyrin repeat domain 1
ANKRD10	-0.10335	0.963902	1	ankyrin repeat domain 10
ANKRD11	-1.02702	1.13753e-10	3.4234e-08	ankyrin repeat domain 11
ANKRD12	0.282205	0.789524	1	ankyrin repeat domain 12
ANKRD13A	-0.0286608	1	1	ankyrin repeat domain 13A
ANKRD13B	-0.580966	0.0550538	0.153926	ankyrin repeat domain 13B
ANKRD13C	0.225631	0.0135288	0.0576733	ankyrin repeat domain 13C
ANKRD13D	-0.323606	0.412765	0.676566	ankyrin repeat domain 13D
ANKRD16	-0.139556	0.684507	0.969014	ankyrin repeat domain 16
ANKRD17	-0.0989332	0.846326	1	ankyrin repeat domain 17
ANKRD18A	0.123917	0.954671	1	ankyrin repeat domain 18A
ANKRD18DP	-0.459524	0.0334366	0.108218	ankyrin repeat domain 18D, pseudogene
ANKRD2	-0.167987	0.960915	1	ankyrin repeat domain 2
ANKRD20A11P	-0.442877	0.34867	0.597264	ankyrin repeat domain 20 family member A11, pseudogene
ANKRD20A19P	-0.704098	0.00170474	0.0145223	ankyrin repeat domain 20 family member A19, pseudogene
ANKRD20A8P	-0.683703	0.285625	0.514624	ankyrin repeat domain 20 family member A8, pseudogene
ANKRD22	-0.37011	0.05861	0.16112	ankyrin repeat domain 22
ANKRD23	0.0844828	0.999724	1	ankyrin repeat domain 23
ANKRD26	0.0145763	1	1	ankyrin repeat domain 26
ANKRD26P1	-0.472666	3.73637e-05	0.00101019	ankyrin repeat domain 26 pseudogene 1
ANKRD27	-0.232099	0.445743	0.714419	ankyrin repeat domain 27
ANKRD28	0.260121	0.999123	1	ankyrin repeat domain 28
ANKRD29	-0.0850993	1	1	ankyrin repeat domain 29
ANKRD30A	-0.825982	8.37591e-08	8.13571e-06	ankyrin repeat domain 30A
ANKRD30BL	-0.81436	0.00260654	0.0189898	ankyrin repeat domain 30B like
ANKRD30BP2	-0.606453	0.0275578	0.0941747	ankyrin repeat domain 30B pseudogene 2
ANKRD33	-0.504807	0.00993867	0.0466912	ankyrin repeat domain 33
ANKRD34B	-0.311877	0.187183	0.375856	ankyrin repeat domain 34B
ANKRD35	-0.575907	0.0194525	0.0740329	ankyrin repeat domain 35
ANKRD36	-0.549036	0.0110038	0.0501259	ankyrin repeat domain 36
ANKRD36B	-0.30439	0.260682	0.48196	ankyrin repeat domain 36B
ANKRD36BP1	-0.441943	0.0527796	0.149066	ankyrin repeat domain 36B pseudogene 1
ANKRD37	1.63605	0.0108759	0.0497533	ankyrin repeat domain 37
ANKRD39	-0.108958	0.914476	1	ankyrin repeat domain 39
ANKRD40	-0.711436	0.000191556	0.00328998	ankyrin repeat domain 40
ANKRD42	2.12278	0.0102482	0.0476655	ankyrin repeat domain 42
ANKRD44	0.502991	0.565437	0.849868	ankyrin repeat domain 44
ANKRD45	-0.475275	0.0990783	0.235423	ankyrin repeat domain 45
ANKRD46	-0.158698	0.643566	0.929404	ankyrin repeat domain 46
ANKRD49	1.50236	0.00530148	0.0307266	ankyrin repeat domain 49
ANKRD50	-0.328774	0.412305	0.676114	ankyrin repeat domain 50
ANKRD52	-0.918862	0.35566	0.605622	ankyrin repeat domain 52
ANKRD53	-0.444709	0.045777	0.13495	ankyrin repeat domain 53
ANKRD54	-0.270447	0.0771608	0.196031	ankyrin repeat domain 54
ANKRD55	-0.114086	0.882767	1	ankyrin repeat domain 55
ANKRD6	0.188998	0.761238	1	ankyrin repeat domain 6
ANKRD60	-0.78939	0.0242934	0.0864098	ankyrin repeat domain 60
ANKRD7	-0.426274	0.119881	0.269669	ankyrin repeat domain 7
ANKRD9	-0.406014	0.586604	0.87155	ankyrin repeat domain 9
ANKS1A	-0.517672	7.48757e-06	0.000303414	ankyrin repeat and sterile alpha motif domain containing 1A
ANKS1B	-0.23149	0.978033	1	ankyrin repeat and sterile alpha motif domain containing 1B
ANKS3	-0.433655	0.306701	0.543214	ankyrin repeat and sterile alpha motif domain containing 3
ANKS4B	0.059486	0.999471	1	ankyrin repeat and sterile alpha motif domain containing 4B
ANKS6	0.173664	0.985891	1	ankyrin repeat and sterile alpha motif domain containing 6
ANKZF1	0.04701	1	1	ankyrin repeat and zinc finger peptidyl tRNA hydrolase 1
ANLN	0.0477786	0.869358	1	anillin actin binding protein
ANO1	-0.512776	1.0985e-06	6.85928e-05	anoctamin 1
ANO10	0.0519538	0.999991	1	anoctamin 10
ANO2	-0.340031	0.070031	0.182488	anoctamin 2
ANO3	-0.481089	7.25946e-05	0.00161734	anoctamin 3
ANO4	-0.17204	0.854775	1	anoctamin 4
ANO5	0.618533	0.000304519	0.00450835	anoctamin 5
ANO7	-0.36916	0.594402	0.880216	anoctamin 7
ANOS1	-0.112022	0.979364	1	anosmin 1
ANP32A	-0.876096	0.00279241	0.019808	acidic nuclear phosphoprotein 32 family member A
ANP32A-IT1	0.0679298	0.998806	1	ANP32A intronic transcript 1
ANP32B	-0.536137	0.00148446	0.0131588	acidic nuclear phosphoprotein 32 family member B
ANP32C	-0.764406	0.0193494	0.0737882	acidic nuclear phosphoprotein 32 family member C
ANP32D	-0.288636	0.379064	0.634758	acidic nuclear phosphoprotein 32 family member D
ANP32E	0.336428	0.116673	0.264398	acidic nuclear phosphoprotein 32 family member E
ANPEP	-0.244887	0.991404	1	alanyl aminopeptidase, membrane
ANTXR1	-0.412523	0.00223976	0.0173087	ANTXR cell adhesion molecule 1
ANTXR2	-0.251713	0.0358925	0.113782	ANTXR cell adhesion molecule 2
ANXA1	0.0155834	0.992157	1	annexin A1
ANXA10	-0.463345	0.00118536	0.0114471	annexin A10
ANXA11	-0.265766	0.146916	0.314163	annexin A11
ANXA13	-0.460674	0.00392988	0.0250938	annexin A13
ANXA2	-0.264203	0.000608603	0.00730244	annexin A2
ANXA2P1	0.227544	0.415197	0.679331	annexin A2 pseudogene 1
ANXA2P2	-0.463266	0.0372984	0.116708	annexin A2 pseudogene 2
ANXA2P3	0.0833659	0.961966	1	annexin A2 pseudogene 3
ANXA2R	-0.140253	0.758501	1	annexin A2 receptor
ANXA3	0.283403	0.549141	0.831639	annexin A3
ANXA4	-0.09754	0.999939	1	annexin A4
ANXA5	-0.0801038	0.991497	1	annexin A5
ANXA6	0.475531	0.0840297	0.208491	annexin A6
ANXA7	0.45161	0.122946	0.275148	annexin A7
ANXA8	-0.905585	2.5538e-05	0.000748924	annexin A8
ANXA8L1	-0.943052	0.00202914	0.016148	annexin A8 like 1
ANXA9	-0.195911	0.99192	1	annexin A9
AOAH	-0.460722	0.000748986	0.00844069	acyloxyacyl hydrolase
AOC1	-0.309598	0.345852	0.593988	amine oxidase copper containing 1
AOC2	0.37236	0.235417	0.446419	amine oxidase copper containing 2
AOC3	-0.406722	0.955114	1	amine oxidase copper containing 3
AOX1	-0.349788	0.279607	0.507166	aldehyde oxidase 1
AP1AR	0.61956	0.118026	0.266543	adaptor related protein complex 1 associated regulatory protein
AP1B1	-0.37334	9.10819e-05	0.00191533	adaptor related protein complex 1 subunit beta 1
AP1G1	-0.218792	0.775434	1	adaptor related protein complex 1 subunit gamma 1
AP1G2	-0.112377	0.995195	1	adaptor related protein complex 1 subunit gamma 2
AP1M1	-0.241086	0.189581	0.379573	adaptor related protein complex 1 subunit mu 1
AP1M2	0.198791	0.999984	1	adaptor related protein complex 1 subunit mu 2
AP1S1	-0.222645	0.458885	0.730198	adaptor related protein complex 1 subunit sigma 1
AP1S2	0.00159648	1	1	adaptor related protein complex 1 subunit sigma 2
AP1S3	-0.0745492	0.918995	1	adaptor related protein complex 1 subunit sigma 3
AP2A1	-0.248874	0.261134	0.482477	adaptor related protein complex 2 subunit alpha 1
AP2A2	-0.427758	0.029769	0.0998525	adaptor related protein complex 2 subunit alpha 2
AP2B1	-0.447992	0.000852206	0.00921909	adaptor related protein complex 2 subunit beta 1
AP2M1	-0.239499	0.150755	0.319949	adaptor related protein complex 2 subunit mu 1
AP2S1	-0.422543	0.00253652	0.018701	adaptor related protein complex 2 subunit sigma 1
AP3B1	0.0806589	1	1	adaptor related protein complex 3 subunit beta 1
AP3B2	-0.0735046	0.993391	1	adaptor related protein complex 3 subunit beta 2
AP3D1	-0.565818	1.46117e-06	8.57005e-05	adaptor related protein complex 3 subunit delta 1
AP3M1	-0.194367	0.391836	0.650509	adaptor related protein complex 3 subunit mu 1
AP3M2	-0.0493775	0.999997	1	adaptor related protein complex 3 subunit mu 2
AP3S1	0.493537	0.136248	0.296531	adaptor related protein complex 3 subunit sigma 1
AP3S2	1.8634	0.179399	0.364638	adaptor related protein complex 3 subunit sigma 2
AP4B1	-0.190278	0.339083	0.58585	adaptor related protein complex 4 subunit beta 1
AP4E1	0.265252	0.00790611	0.040083	adaptor related protein complex 4 subunit epsilon 1
AP4M1	-0.0553122	0.998212	1	adaptor related protein complex 4 subunit mu 1
AP4S1	0.0652595	0.999908	1	adaptor related protein complex 4 subunit sigma 1
AP5B1	0.720538	0.0981923	0.234057	adaptor related protein complex 5 subunit beta 1
AP5M1	0.0118608	1	1	adaptor related protein complex 5 subunit mu 1
AP5S1	-0.16642	0.743557	1	adaptor related protein complex 5 subunit sigma 1
AP5Z1	-0.356837	0.690864	0.974269	adaptor related protein complex 5 subunit zeta 1
APAF1	0.450821	0.0233992	0.084228	apoptotic peptidase activating factor 1
APBA1	-0.383137	0.191429	0.382151	amyloid beta precursor protein binding family A member 1
APBA2	-0.166294	0.916999	1	amyloid beta precursor protein binding family A member 2
APBA3	-0.337954	0.037106	0.116378	amyloid beta precursor protein binding family A member 3
APBB1	-0.335388	0.903598	1	amyloid beta precursor protein binding family B member 1
APBB1IP	-0.508688	9.81562e-06	0.000374626	amyloid beta precursor protein binding family B member 1 interacting protein
APBB2	0.3122	0.849948	1	amyloid beta precursor protein binding family B member 2
APBB3	-0.204401	0.99997	1	amyloid beta precursor protein binding family B member 3
APC	0.752327	0.0129305	0.05588	APC regulator of WNT signaling pathway
APC2	-0.243969	0.531639	0.813386	APC regulator of WNT signaling pathway 2
APCDD1	0.152274	0.991875	1	APC down-regulated 1
APCDD1L	-0.233892	0.789268	1	APC down-regulated 1 like
APCS	-0.314786	0.473237	0.746493	amyloid P component, serum
APEH	-0.0952275	0.995946	1	acylaminoacyl-peptide hydrolase
APEX1	-0.916052	0.000558998	0.00685099	apurinic/apyrimidinic endodeoxyribonuclease 1
APEX2	-0.0080908	0.999921	1	apurinic/apyrimidinic endodeoxyribonuclease 2
APH1A	-0.422087	0.0354966	0.112941	aph-1 homolog A, gamma-secretase subunit
APH1B	0.79263	0.13214	0.290102	aph-1 homolog B, gamma-secretase subunit
API5	-0.110647	0.99112	1	apoptosis inhibitor 5
APIP	-0.0482375	0.997356	1	APAF1 interacting protein
APITD1	0.285069	0.514699	0.794755
APITD1-CORT	-0.45442	0.788705	1
APLF	-0.236198	0.0753445	0.192268	aprataxin and PNKP like factor
APLN	-0.206038	0.941231	1	apelin
APLNR	-0.405935	0.0510806	0.145702	apelin receptor
APLP1	-0.39834	0.102358	0.241064	amyloid beta precursor like protein 1
APLP2	-0.580148	2.35288e-06	0.000124309	amyloid beta precursor like protein 2
APMAP	-0.881552	1.40201e-05	0.000483799	adipocyte plasma membrane associated protein
APOA1	-0.193998	0.524377	0.805498	apolipoprotein A1
APOA1BP	-0.391123	0.00833972	0.0414881
APOA2	-0.84106	0.0394717	0.12154	apolipoprotein A2
APOA4	-0.610174	0.175391	0.358356	apolipoprotein A4
APOA5	-0.742666	0.0995617	0.236205	apolipoprotein A5
APOB	-0.455655	0.000224499	0.00367132	apolipoprotein B
APOBEC1	-0.479805	0.0197406	0.0748139	apolipoprotein B mRNA editing enzyme catalytic subunit 1
APOBEC2	0.197731	0.934821	1	apolipoprotein B mRNA editing enzyme catalytic subunit 2
APOBEC3A	-0.690951	0.0737908	0.189488	apolipoprotein B mRNA editing enzyme catalytic subunit 3A
APOBEC3A_B	-0.493948	0.0725473	0.18733	APOBEC3A and APOBEC3B deletion hybrid
APOBEC3B	0.1191	0.994222	1	apolipoprotein B mRNA editing enzyme catalytic subunit 3B
APOBEC3C	0.296559	0.583737	0.868242	apolipoprotein B mRNA editing enzyme catalytic subunit 3C
APOBEC3D	0.359003	0.255555	0.474799	apolipoprotein B mRNA editing enzyme catalytic subunit 3D
APOBEC3F	-0.0432145	0.999998	1	apolipoprotein B mRNA editing enzyme catalytic subunit 3F
APOBEC3G	-0.280028	0.33106	0.575258	apolipoprotein B mRNA editing enzyme catalytic subunit 3G
APOBEC3H	-0.538292	0.0849798	0.210307	apolipoprotein B mRNA editing enzyme catalytic subunit 3H
APOBEC4	-0.524879	0.00896406	0.0435465	apolipoprotein B mRNA editing enzyme catalytic polypeptide like 4
APOBR	-0.922426	0.00081293	0.0089848	apolipoprotein B receptor
APOC1	-1.14503	0.00133621	0.0122567	apolipoprotein C1
APOC2	-0.12054	0.998157	1	apolipoprotein C2
APOC3	-0.419906	0.0481072	0.139806	apolipoprotein C3
APOC4	-1.13217	0.0213143	0.0789841	apolipoprotein C4
APOD	-0.300382	0.420306	0.68489	apolipoprotein D
APOE	-0.315728	0.568579	0.852301	apolipoprotein E
APOF	-0.40136	0.149766	0.318795	apolipoprotein F
APOH	-0.440274	0.00428343	0.0266962	apolipoprotein H
APOL1	-0.499377	0.155401	0.326937	apolipoprotein L1
APOL2	-0.603135	0.0540391	0.15173	apolipoprotein L2
APOL3	-0.427386	0.766796	1	apolipoprotein L3
APOL4	-0.493675	0.15392	0.324733	apolipoprotein L4
APOL5	-0.591396	0.0476801	0.138977	apolipoprotein L5
APOL6	-0.491674	0.0397586	0.122191	apolipoprotein L6
APOLD1	0.0512289	0.99696	1	apolipoprotein L domain containing 1
APOM	-0.203645	0.353242	0.60251	apolipoprotein M
APOO	0.29634	0.378343	0.633724	apolipoprotein O
APOOL	0.73474	0.439324	0.70697	apolipoprotein O like
APOPT1	0.461457	0.540212	0.822527
APP	-0.623627	2.20412e-10	5.69905e-08	amyloid beta precursor protein
APPBP2	-0.0932515	0.985487	1	amyloid beta precursor protein binding protein 2
APPL1	0.164135	0.835052	1	adaptor protein, phosphotyrosine interacting with PH domain and leucine zipper 1
APPL2	-0.0153646	1	1	symbol withdrawn, see [HGNC:598](/data/gene-symbol-report/#!/hgnc_id/HGNC:598)
APRT	-0.650688	0.0718596	0.185986	adenine phosphoribosyltransferase
APTX	-0.464826	0.159947	0.333584	aprataxin
AQP1	-0.280239	0.709305	0.992813	aquaporin 1 (Colton blood group)
AQP10	-0.478175	0.00644572	0.0348441	aquaporin 10
AQP11	-0.474308	0.217031	0.419018	aquaporin 11
AQP12A	-1.13227	0.00212409	0.0167037	aquaporin 12A
AQP2	-0.410374	0.802661	1	aquaporin 2
AQP3	-0.407787	0.0109477	0.0500108	aquaporin 3 (Gill blood group)
AQP4	-0.411811	0.032904	0.107158	aquaporin 4
AQP4-AS1	-0.745748	0.00244646	0.0182941	AQP4 antisense RNA 1
AQP5	-0.370535	0.729772	1	aquaporin 5
AQP6	-0.471414	0.00028197	0.00426393	aquaporin 6
AQP7	-1.02176	0.00219069	0.0170554	aquaporin 7
AQP7P1	-1.41919	0.0211026	0.0784371	aquaporin 7 pseudogene 1
AQP8	-0.430104	0.00319084	0.0216473	aquaporin 8
AQP9	-0.483319	0.0248436	0.0878089	aquaporin 9
AQR	-0.00395845	1	1	aquarius intron-binding spliceosomal factor
AR	0.244856	0.994666	1	androgen receptor
ARAF	-0.684911	4.1021e-09	6.72378e-07	A-Raf proto-oncogene, serine/threonine kinase
ARAP1	-0.375551	0.0344868	0.110548	ArfGAP with RhoGAP domain, ankyrin repeat and PH domain 1
ARAP2	0.0504997	1	1	ArfGAP with RhoGAP domain, ankyrin repeat and PH domain 2
ARAP3	-0.263611	0.999388	1	ArfGAP with RhoGAP domain, ankyrin repeat and PH domain 3
ARCN1	-0.160004	0.20498	0.401603	archain 1
AREG	-0.526251	0.00274306	0.0196597	amphiregulin
AREL1	-0.220804	0.328663	0.572119	apoptosis resistant E3 ubiquitin protein ligase 1
ARF1	-0.36334	0.0151915	0.0625163	ADP ribosylation factor 1
ARF3	-0.0957755	0.809862	1	ADP ribosylation factor 3
ARF4	-0.146581	0.680771	0.965215	ADP ribosylation factor 4
ARF5	0.303905	0.666113	0.950304	ADP ribosylation factor 5
ARF6	-0.684094	0.00778541	0.0396713	ADP ribosylation factor 6
ARFGAP1	-0.493159	2.07867e-05	0.00064673	ADP ribosylation factor GTPase activating protein 1
ARFGAP2	-0.0155213	0.999997	1	ADP ribosylation factor GTPase activating protein 2
ARFGAP3	0.0772789	0.999619	1	ADP ribosylation factor GTPase activating protein 3
ARFGEF1	0.157796	0.998296	1	ADP ribosylation factor guanine nucleotide exchange factor 1
ARFGEF2	-0.0332048	1	1	ADP ribosylation factor guanine nucleotide exchange factor 2
ARFGEF3	0.0540954	1	1	ARFGEF family member 3
ARFIP1	0.377303	0.163878	0.340171	ADP ribosylation factor interacting protein 1
ARFIP2	-0.0268838	1	1	ADP ribosylation factor interacting protein 2
ARFRP1	-0.899462	0.00565807	0.0320194	ADP ribosylation factor related protein 1
ARG1	-0.484821	0.106873	0.248466	arginase 1
ARG2	0.726761	0.423959	0.688887	arginase 2
ARGLU1	-0.0407407	0.999984	1	arginine and glutamate rich 1
ARHGAP1	-0.106626	0.998903	1	Rho GTPase activating protein 1
ARHGAP10	-0.0111649	1	1	Rho GTPase activating protein 10
ARHGAP11A	-0.196414	0.361984	0.613714	Rho GTPase activating protein 11A
ARHGAP12	0.16464	0.929192	1	Rho GTPase activating protein 12
ARHGAP15	-0.490983	0.00376581	0.0243425	Rho GTPase activating protein 15
ARHGAP17	-0.187655	0.99611	1	Rho GTPase activating protein 17
ARHGAP18	0.638888	0.0154765	0.063419	Rho GTPase activating protein 18
ARHGAP19	-0.203519	0.458076	0.729409	Rho GTPase activating protein 19
ARHGAP20	-0.0225724	1	1	Rho GTPase activating protein 20
ARHGAP21	-0.0918636	0.999799	1	Rho GTPase activating protein 21
ARHGAP22	0.225457	0.998126	1	Rho GTPase activating protein 22
ARHGAP24	0.122654	0.999723	1	Rho GTPase activating protein 24
ARHGAP25	-0.489091	0.109315	0.252366	Rho GTPase activating protein 25
ARHGAP26	0.254838	0.771053	1	Rho GTPase activating protein 26
ARHGAP27	-0.425823	0.0716146	0.185561	Rho GTPase activating protein 27
ARHGAP28	0.557312	0.01815	0.0705778	Rho GTPase activating protein 28
ARHGAP29	0.72951	0.0195678	0.0743432	Rho GTPase activating protein 29
ARHGAP30	-0.16083	0.999895	1	Rho GTPase activating protein 30
ARHGAP32	-0.038369	0.999991	1	Rho GTPase activating protein 32
ARHGAP33	-0.341465	0.509742	0.789359	Rho GTPase activating protein 33
ARHGAP35	-0.400411	0.0115736	0.0517082	Rho GTPase activating protein 35
ARHGAP36	-0.456252	0.000255927	0.00399177	Rho GTPase activating protein 36
ARHGAP4	-0.811435	0.00186436	0.0153321	Rho GTPase activating protein 4
ARHGAP44	-0.122808	0.991484	1	Rho GTPase activating protein 44
ARHGAP5	0.0461441	0.999952	1	Rho GTPase activating protein 5
ARHGAP5-AS1	0.214516	0.46979	0.742459	ARHGAP5 antisense RNA 1 (head to head)
ARHGAP6	-0.590325	6.69232e-05	0.00153957	Rho GTPase activating protein 6
ARHGAP8	-0.0634464	0.99053	1	Rho GTPase activating protein 8
ARHGAP9	-0.452275	0.257436	0.477167	Rho GTPase activating protein 9
ARHGDIA	-0.738102	1.30045e-06	7.75199e-05	Rho GDP dissociation inhibitor alpha
ARHGDIB	-0.484	0.00942821	0.045109	Rho GDP dissociation inhibitor beta
ARHGDIG	-0.45147	0.0371661	0.116378	Rho GDP dissociation inhibitor gamma
ARHGEF1	-0.225984	0.936712	1	Rho guanine nucleotide exchange factor 1
ARHGEF10	-0.142792	0.998089	1	Rho guanine nucleotide exchange factor 10
ARHGEF10L	-0.422221	0.192216	0.383305	Rho guanine nucleotide exchange factor 10 like
ARHGEF11	0.0408937	1	1	Rho guanine nucleotide exchange factor 11
ARHGEF12	-0.106233	0.953822	1	Rho guanine nucleotide exchange factor 12
ARHGEF15	-0.411725	0.586837	0.871826	Rho guanine nucleotide exchange factor 15
ARHGEF16	-0.39951	0.818289	1	Rho guanine nucleotide exchange factor 16
ARHGEF17	0.146431	0.999441	1	Rho guanine nucleotide exchange factor 17
ARHGEF18	-0.566191	0.00739313	0.0381888	Rho/Rac guanine nucleotide exchange factor 18
ARHGEF19	-0.412243	0.652205	0.936868	Rho guanine nucleotide exchange factor 19
ARHGEF2	-0.147421	0.781121	1	Rho/Rac guanine nucleotide exchange factor 2
ARHGEF25	-0.562449	0.000326385	0.00473284	Rho guanine nucleotide exchange factor 25
ARHGEF26	0.0243774	1	1	Rho guanine nucleotide exchange factor 26
ARHGEF28	0.3792	0.943882	1	Rho guanine nucleotide exchange factor 28
ARHGEF3	0.264725	0.940598	1	Rho guanine nucleotide exchange factor 3
ARHGEF35	-0.465341	0.050641	0.144966	Rho guanine nucleotide exchange factor 35
ARHGEF37	0.48315	0.72434	1	Rho guanine nucleotide exchange factor 37
ARHGEF38	-0.395622	0.101086	0.238864	Rho guanine nucleotide exchange factor 38
ARHGEF39	0.0513085	0.998644	1	Rho guanine nucleotide exchange factor 39
ARHGEF4	-0.347709	0.0323583	0.106021	Rho guanine nucleotide exchange factor 4
ARHGEF40	0.100487	1	1	Rho guanine nucleotide exchange factor 40
ARHGEF5	-0.494606	0.000631887	0.00749173	Rho guanine nucleotide exchange factor 5
ARHGEF6	1.43852	0.00125007	0.0118292	Rac/Cdc42 guanine nucleotide exchange factor 6
ARHGEF7	-0.248422	0.600671	0.885686	Rho guanine nucleotide exchange factor 7
ARID1A	-0.70697	6.0933e-10	1.36416e-07	AT-rich interaction domain 1A
ARID1B	-0.428358	0.000292064	0.00436815	AT-rich interaction domain 1B
ARID3A	-0.157891	0.999635	1	AT-rich interaction domain 3A
ARID3B	-0.236798	0.885636	1	AT-rich interaction domain 3B
ARID4A	0.763421	0.0402946	0.123329	AT-rich interaction domain 4A
ARID4B	0.574392	0.0520812	0.147661	AT-rich interaction domain 4B
ARID5A	-0.359498	0.156338	0.328423	AT-rich interaction domain 5A
ARIH1	-0.434743	0.0172559	0.0682281	ariadne RBR E3 ubiquitin protein ligase 1
ARIH2	0.00361539	1	1	ariadne RBR E3 ubiquitin protein ligase 2
ARL1	0.214757	0.00359261	0.0235884	ADP ribosylation factor like GTPase 1
ARL10	-0.54605	0.0224232	0.0817526	ADP ribosylation factor like GTPase 10
ARL11	-0.171802	0.907625	1	ADP ribosylation factor like GTPase 11
ARL13B	0.570991	0.0059436	0.0331851	ADP ribosylation factor like GTPase 13B
ARL14	-0.494391	0.0070459	0.0369885	ADP ribosylation factor like GTPase 14
ARL14EP	-0.58603	0.00613317	0.0338015	ADP ribosylation factor like GTPase 14 effector protein
ARL15	1.11614	0.173711	0.355675	ADP ribosylation factor like GTPase 15
ARL17A	-0.418873	0.568716	0.852424	ADP ribosylation factor like GTPase 17A
ARL17B	-0.371051	0.205807	0.402923	ADP ribosylation factor like GTPase 17B
ARL2	0.0771303	0.902474	1	ADP ribosylation factor like GTPase 2
ARL2-SNX15	0.327275	0.113013	0.258209	ARL2-SNX15 readthrough (NMD candidate)
ARL2BP	-0.184146	0.824872	1	ADP ribosylation factor like GTPase 2 binding protein
ARL3	0.441409	0.954594	1	ADP ribosylation factor like GTPase 3
ARL4A	0.0698275	0.999236	1	ADP ribosylation factor like GTPase 4A
ARL4C	0.795326	0.0166191	0.066437	ADP ribosylation factor like GTPase 4C
ARL4D	-0.101918	0.838124	1	ADP ribosylation factor like GTPase 4D
ARL5A	-0.161217	0.476886	0.750958	ADP ribosylation factor like GTPase 5A
ARL5B	-0.193606	0.424923	0.689992	ADP ribosylation factor like GTPase 5B
ARL6	0.576268	0.521816	0.80237	ADP ribosylation factor like GTPase 6
ARL6IP1	-0.545538	0.00235491	0.017879	ADP ribosylation factor like GTPase 6 interacting protein 1
ARL6IP4	-0.358908	0.729953	1	ADP ribosylation factor like GTPase 6 interacting protein 4
ARL6IP5	-0.165711	0.54047	0.822783	ADP ribosylation factor like GTPase 6 interacting protein 5
ARL6IP6	0.429853	0.131552	0.289237	ADP ribosylation factor like GTPase 6 interacting protein 6
ARL8A	0.255442	0.44409	0.712515	ADP ribosylation factor like GTPase 8A
ARL8B	-0.348398	0.228598	0.43637	ADP ribosylation factor like GTPase 8B
ARL9	-0.0928752	0.93793	1	ADP ribosylation factor like GTPase 9
ARMC1	0.555059	0.0336215	0.108647	armadillo repeat containing 1
ARMC10	0.11133	0.873451	1	armadillo repeat containing 10
ARMC12	-0.236995	0.577953	0.862537	armadillo repeat containing 12
ARMC2	0.1682	0.628471	0.914004	armadillo repeat containing 2
ARMC3	-0.469099	0.000142236	0.0026699	armadillo repeat containing 3
ARMC4	0.296256	0.987459	1	armadillo repeat containing 4
ARMC5	-0.442673	0.0581691	0.160239	armadillo repeat containing 5
ARMC6	-0.225884	0.383327	0.640112	armadillo repeat containing 6
ARMC7	-0.407984	0.533281	0.815152	armadillo repeat containing 7
ARMC8	0.113858	0.999164	1	armadillo repeat containing 8
ARMC9	0.197887	0.995815	1	armadillo repeat containing 9
ARMCX1	-0.367234	0.520439	0.800857	armadillo repeat containing X-linked 1
ARMCX2	-0.511473	0.0025543	0.0187783	armadillo repeat containing X-linked 2
ARMCX3	0.0870956	0.988116	1	armadillo repeat containing X-linked 3
ARMCX4	-0.301116	0.214349	0.415306	armadillo repeat containing X-linked 4
ARMCX5	-0.16731	0.804201	1	armadillo repeat containing X-linked 5
ARMCX6	-0.207172	0.942195	1	armadillo repeat containing X-linked 6
ARMT1	0.902872	0.00013272	0.00251442	acidic residue methyltransferase 1
ARNT	-0.387523	0.0143895	0.0601735	aryl hydrocarbon receptor nuclear translocator
ARNT2	0.0244695	1	1	aryl hydrocarbon receptor nuclear translocator 2
ARNTL	0.790396	0.0859598	0.21209	aryl hydrocarbon receptor nuclear translocator like
ARNTL2	0.667416	0.0249355	0.0879813	aryl hydrocarbon receptor nuclear translocator like 2
ARPC1A	-0.269886	0.275371	0.501564	actin related protein 2/3 complex subunit 1A
ARPC1B	-0.222772	0.264525	0.486488	actin related protein 2/3 complex subunit 1B
ARPC2	-0.299933	0.640882	0.926475	actin related protein 2/3 complex subunit 2
ARPC3	0.154497	0.222972	0.427859	actin related protein 2/3 complex subunit 3
ARPC4	0.0932496	0.799514	1	actin related protein 2/3 complex subunit 4
ARPC4-TTLL3	-0.275025	0.635291	0.920567	ARPC4-TTLL3 readthrough
ARPC5	-0.108666	0.99893	1	actin related protein 2/3 complex subunit 5
ARPC5L	-0.243081	0.105024	0.245421	actin related protein 2/3 complex subunit 5 like
ARPP19	0.0662525	0.947829	1	cAMP regulated phosphoprotein 19
ARPP21	-0.455558	0.00323712	0.0218562	cAMP regulated phosphoprotein 21
ARR3	-0.478857	0.00287997	0.0201974	arrestin 3
ARRB1	1.06761	0.240908	0.454298	arrestin beta 1
ARRB2	-0.303232	0.0174462	0.0686848	arrestin beta 2
ARRDC1	-0.149382	0.965535	1	arrestin domain containing 1
ARRDC1-AS1	-0.0407835	0.985066	1	ARRDC1 antisense RNA 1
ARRDC2	-0.0983826	0.999999	1	arrestin domain containing 2
ARRDC3	1.07589	0.0332961	0.107937	arrestin domain containing 3
ARRDC4	-0.307561	0.166551	0.344433	arrestin domain containing 4
ARSA	-0.540567	0.236851	0.448582	arylsulfatase A
ARSB	-0.0144084	1	1	arylsulfatase B
ARSD	-0.259672	0.605302	0.890253	arylsulfatase D
ARSE	-0.446966	0.340557	0.587589
ARSF	-0.517288	0.000824313	0.00906016	arylsulfatase F
ARSG	-0.241636	0.914313	1	arylsulfatase G
ARSJ	-0.0986138	0.939415	1	arylsulfatase family member J
ARSK	0.816804	0.0837249	0.207874	arylsulfatase family member K
ART1	-0.713158	0.0433919	0.129843	ADP-ribosyltransferase 1
ART3	-0.573789	0.0448116	0.133055	ADP-ribosyltransferase 3
ART4	-0.499118	0.160926	0.335295	ADP-ribosyltransferase 4 (Dombrock blood group)
ART5	-0.064229	0.999375	1	ADP-ribosyltransferase 5
ARTN	-0.812681	0.00132597	0.0122016	artemin
ARV1	-0.0826424	1	1	ARV1 homolog, fatty acid homeostasis modulator
ARVCF	-0.0324902	1	1	ARVCF delta catenin family member
ARX	-0.523326	0.0471713	0.138005	aristaless related homeobox
AS3MT	0.344071	0.789591	1	arsenite methyltransferase
ASAH1	-0.136698	0.937366	1	N-acylsphingosine amidohydrolase 1
ASAH2	-0.521431	0.00125619	0.0118601	N-acylsphingosine amidohydrolase 2
ASAP1	-0.185911	0.992391	1	ArfGAP with SH3 domain, ankyrin repeat and PH domain 1
ASAP1-IT1	-0.197456	0.396105	0.656232	ASAP1 intronic transcript 1
ASAP2	-0.124783	0.998624	1	ArfGAP with SH3 domain, ankyrin repeat and PH domain 2
ASAP3	-0.382797	0.921655	1	ArfGAP with SH3 domain, ankyrin repeat and PH domain 3
ASB1	-0.189787	0.46421	0.736493	ankyrin repeat and SOCS box containing 1
ASB10	-0.628626	0.00243617	0.0182618	ankyrin repeat and SOCS box containing 10
ASB11	-0.493329	0.129147	0.285539	ankyrin repeat and SOCS box containing 11
ASB12	-0.429419	0.175528	0.358454	ankyrin repeat and SOCS box containing 12
ASB13	-0.0365408	0.999987	1	ankyrin repeat and SOCS box containing 13
ASB14	-0.473292	0.0323028	0.105896	ankyrin repeat and SOCS box containing 14
ASB15	-0.254213	0.930967	1	ankyrin repeat and SOCS box containing 15
ASB16	-0.284222	0.99206	1	ankyrin repeat and SOCS box containing 16
ASB16-AS1	0.640012	0.480124	0.754376	ASB16 antisense RNA 1
ASB17	-0.550057	0.00106804	0.010779	ankyrin repeat and SOCS box containing 17
ASB18	-0.667624	0.0496579	0.142999	ankyrin repeat and SOCS box containing 18
ASB2	-0.452253	0.0204992	0.0769561	ankyrin repeat and SOCS box containing 2
ASB3	-0.501245	0.303212	0.538334	ankyrin repeat and SOCS box containing 3
ASB4	-0.468918	0.0219601	0.0804356	ankyrin repeat and SOCS box containing 4
ASB5	-0.510325	0.0255161	0.0893941	ankyrin repeat and SOCS box containing 5
ASB6	-0.238175	0.474306	0.74773	ankyrin repeat and SOCS box containing 6
ASB7	-0.441402	0.0263987	0.0914648	ankyrin repeat and SOCS box containing 7
ASB8	-0.31683	0.24344	0.457756	ankyrin repeat and SOCS box containing 8
ASB9	-0.511796	0.00286533	0.0201459	ankyrin repeat and SOCS box containing 9
ASCC1	0.0377258	0.999257	1	activating signal cointegrator 1 complex subunit 1
ASCC2	-0.418904	0.095485	0.229109	activating signal cointegrator 1 complex subunit 2
ASCC3	0.171509	0.90565	1	activating signal cointegrator 1 complex subunit 3
ASCL1	-0.494725	0.0869923	0.213932	achaete-scute family bHLH transcription factor 1
ASCL2	-0.176141	0.990501	1	achaete-scute family bHLH transcription factor 2
ASCL3	-0.491865	0.0655596	0.174337	achaete-scute family bHLH transcription factor 3
ASCL4	-0.695514	0.336124	0.582129	achaete-scute family bHLH transcription factor 4
ASF1A	0.438377	0.110855	0.254909	anti-silencing function 1A histone chaperone
ASF1B	-0.0634347	0.341541	0.588623	anti-silencing function 1B histone chaperone
ASGR1	-0.441488	0.193047	0.384461	asialoglycoprotein receptor 1
ASGR2	-0.552125	0.108926	0.25172	asialoglycoprotein receptor 2
ASH1L	-0.261991	0.100459	0.237718	ASH1 like histone lysine methyltransferase
ASH2L	-0.0640908	0.99999	1	ASH2 like, histone lysine methyltransferase complex subunit
ASIC1	-0.0917143	1	1	acid sensing ion channel subunit 1
ASIC2	-0.331219	0.142899	0.307739	acid sensing ion channel subunit 2
ASIC3	0.741691	0.829511	1	acid sensing ion channel subunit 3
ASIC4	-0.338056	0.185163	0.373195	acid sensing ion channel subunit family member 4
ASIC5	-0.461324	0.000846383	0.0091615	acid sensing ion channel subunit family member 5
ASIP	-0.41097	0.044746	0.132985	agouti signaling protein
ASL	-0.366858	0.139779	0.302389	argininosuccinate lyase
ASMT	-1.2037	1.22767e-05	0.000441915	acetylserotonin O-methyltransferase
ASMTL	-0.635237	0.000192087	0.00328998	acetylserotonin O-methyltransferase like
ASMTL-AS1	-0.75479	0.00388102	0.0248857	ASMTL antisense RNA 1
ASNA1	-0.0497856	0.682818	0.96737
ASNS	-0.0333101	0.999999	1	asparagine synthetase (glutamine-hydrolyzing)
ASNSD1	-0.0174718	1	1	asparagine synthetase domain containing 1
ASPA	-0.56393	0.000569225	0.00692822	aspartoacylase
ASPDH	-0.446552	0.168337	0.347462	aspartate dehydrogenase domain containing
ASPH	-0.18944	0.437425	0.705094	aspartate beta-hydroxylase
ASPHD1	-0.902425	0.0119	0.0526162	aspartate beta-hydroxylase domain containing 1
ASPHD2	-0.494892	0.185356	0.373333	aspartate beta-hydroxylase domain containing 2
ASPM	0.141144	0.998011	1	assembly factor for spindle microtubules
ASPN	-0.510023	0.0148392	0.0614848	asporin
ASPRV1	0.150153	0.707716	0.991321	aspartic peptidase retroviral like 1
ASPSCR1	-0.477191	3.78262e-05	0.00101728	ASPSCR1 tether for SLC2A4, UBX domain containing
ASRGL1	0.17759	0.554779	0.838104	asparaginase and isoaspartyl peptidase 1
ASS1	-0.33042	0.0915915	0.222135	argininosuccinate synthase 1
ASTE1	0.380947	0.83031	1	asteroid homolog 1
ASTL	-0.90092	0.000821878	0.00904661	astacin like metalloendopeptidase
ASTN1	0.192742	0.968244	1	astrotactin 1
ASTN2	-0.293748	0.936924	1	astrotactin 2
ASUN	0.102398	0.994004	1
ASXL1	-0.299193	0.382246	0.638953	ASXL transcriptional regulator 1
ASXL2	-0.156939	0.993849	1	ASXL transcriptional regulator 2
ASZ1	-0.505538	0.000876623	0.00937823	ankyrin repeat, SAM and basic leucine zipper domain containing 1
ATAD1	-0.0217309	0.99803	1	ATPase family AAA domain containing 1
ATAD2	0.292326	0.559882	0.843315	ATPase family AAA domain containing 2
ATAD2B	0.926801	0.960933	1	ATPase family AAA domain containing 2B
ATAD3A	-0.477943	0.000597213	0.00720817	ATPase family AAA domain containing 3A
ATAD3B	-0.564207	2.14045e-05	0.000659303	ATPase family AAA domain containing 3B
ATAD3C	-0.154375	0.864109	1	ATPase family AAA domain containing 3C
ATAD5	0.395943	0.0259982	0.0905807	ATPase family AAA domain containing 5
ATAT1	-0.283337	0.893744	1	alpha tubulin acetyltransferase 1
ATCAY	-0.531408	0.00159648	0.0138571	ATCAY kinesin light chain interacting caytaxin
ATE1	-0.225433	0.541406	0.823798	arginyltransferase 1
ATF1	-0.0945874	0.183434	0.370949	activating transcription factor 1
ATF2	-0.11955	0.97474	1	activating transcription factor 2
ATF3	-0.858665	0.00825171	0.0412653	activating transcription factor 3
ATF4	-0.344602	0.0881052	0.215773	activating transcription factor 4
ATF5	-0.626039	0.0125839	0.0547951	activating transcription factor 5
ATF6	0.125131	0.938917	1	activating transcription factor 6
ATF6B	-0.490705	7.65769e-06	0.000307679	activating transcription factor 6 beta
ATF7	-0.414455	0.0176411	0.0692444	activating transcription factor 7
ATF7IP	-0.264685	0.435294	0.702949	activating transcription factor 7 interacting protein
ATF7IP2	0.248864	0.96553	1	activating transcription factor 7 interacting protein 2
ATG10	1.05703	0.0941238	0.226702	autophagy related 10
ATG101	-0.140137	0.945369	1	autophagy related 101
ATG12	-0.0162925	0.999889	1	autophagy related 12
ATG13	-0.0812257	0.999999	1	autophagy related 13
ATG14	0.368836	0.644626	0.930308	autophagy related 14
ATG16L1	0.299425	0.518606	0.798855	autophagy related 16 like 1
ATG2B	0.167014	0.956167	1	autophagy related 2B
ATG3	0.258895	0.906522	1	autophagy related 3
ATG4A	0.359137	0.00449052	0.0274607	autophagy related 4A cysteine peptidase
ATG4B	-0.473035	2.85058e-05	0.000811333	autophagy related 4B cysteine peptidase
ATG4C	0.417833	0.315631	0.554271	autophagy related 4C cysteine peptidase
ATG4D	-0.524865	0.000789903	0.00879383	autophagy related 4D cysteine peptidase
ATG5	-0.143485	0.976023	1	autophagy related 5
ATG7	0.157708	0.984062	1	autophagy related 7
ATG9A	-0.300548	0.0823393	0.205295	autophagy related 9A
ATG9B	-0.36411	0.000817785	0.00901675	autophagy related 9B
ATHL1	-0.710989	0.0301513	0.100731
ATIC	-0.0468027	0.999988	1	5-aminoimidazole-4-carboxamide ribonucleotide formyltransferase/IMP cyclohydrolase
ATL1	0.289933	0.99994	1	atlastin GTPase 1
ATL2	-0.131441	0.99374	1	atlastin GTPase 2
ATL3	0.556643	0.201099	0.396072	atlastin GTPase 3
ATM	0.419286	0.00020981	0.00351112	ATM serine/threonine kinase
ATMIN	-0.0838036	0.879563	1	ATM interactor
ATN1	-0.501377	0.00119435	0.0115048	atrophin 1
ATOH1	-0.821257	0.0113783	0.0511089	atonal bHLH transcription factor 1
ATOH7	0.0483964	0.997629	1	atonal bHLH transcription factor 7
ATOH8	0.469473	0.86224	1	atonal bHLH transcription factor 8
ATOX1	0.0571633	0.858775	1	antioxidant 1 copper chaperone
ATP10A	-0.228635	0.922518	1	ATPase phospholipid transporting 10A (putative)
ATP10B	-0.517735	0.0242972	0.0864098	ATPase phospholipid transporting 10B (putative)
ATP10D	0.461499	0.113289	0.258644	ATPase phospholipid transporting 10D (putative)
ATP11AUN	-0.30248	0.59575	0.881404	ATP11A upstream neighbor
ATP11B	-0.0901411	0.992353	1	ATPase phospholipid transporting 11B (putative)
ATP11C	-0.261415	0.0610024	0.165762	ATPase phospholipid transporting 11C
ATP12A	-0.38855	0.0148585	0.0615256	ATPase H+/K+ transporting non-gastric alpha2 subunit
ATP13A1	-0.627991	6.21122e-08	6.44212e-06	ATPase 13A1
ATP13A2	-0.517106	1.54474e-05	0.000520697	ATPase cation transporting 13A2
ATP13A3	-0.19889	0.681059	0.965399	ATPase 13A3
ATP13A4	-0.524807	2.0893e-07	1.74343e-05	ATPase 13A4
ATP13A5	-0.496017	0.199931	0.394575	ATPase 13A5
ATP1A1	-0.469745	1.18556e-05	0.00043098	ATPase Na+/K+ transporting subunit alpha 1
ATP1A2	-0.514698	0.0167468	0.0668487	ATPase Na+/K+ transporting subunit alpha 2
ATP1A3	-0.347461	0.200961	0.396017	ATPase Na+/K+ transporting subunit alpha 3
ATP1A4	-0.448112	0.0200609	0.0757403	ATPase Na+/K+ transporting subunit alpha 4
ATP1B1	-0.12393	0.578714	0.863251	ATPase Na+/K+ transporting subunit beta 1
ATP1B2	-0.942806	0.00556844	0.0317175	ATPase Na+/K+ transporting subunit beta 2
ATP1B3	-0.174456	0.774784	1	ATPase Na+/K+ transporting subunit beta 3
ATP1B4	-0.543181	0.0013609	0.0123951	ATPase Na+/K+ transporting family member beta 4
ATP2A1	-0.182913	0.851036	1	ATPase sarcoplasmic/endoplasmic reticulum Ca2+ transporting 1
ATP2A2	-0.940344	8.58899e-09	1.31397e-06	ATPase sarcoplasmic/endoplasmic reticulum Ca2+ transporting 2
ATP2A3	-0.29953	0.756344	1	ATPase sarcoplasmic/endoplasmic reticulum Ca2+ transporting 3
ATP2B1	-0.454739	0.000754178	0.00848357	ATPase plasma membrane Ca2+ transporting 1
ATP2B2	-0.174947	0.988196	1	ATPase plasma membrane Ca2+ transporting 2
ATP2B3	-0.443183	0.000192295	0.00328998	ATPase plasma membrane Ca2+ transporting 3
ATP2B4	-0.154714	0.389874	0.64813	ATPase plasma membrane Ca2+ transporting 4
ATP2C1	-0.0434892	1	1	ATPase secretory pathway Ca2+ transporting 1
ATP2C2	-0.52263	0.000116408	0.00229787	ATPase secretory pathway Ca2+ transporting 2
ATP4A	-0.603813	0.0809862	0.202747	ATPase H+/K+ transporting subunit alpha
ATP4B	-0.0584854	0.998575	1	ATPase H+/K+ transporting subunit beta
ATP5A1	-0.433387	0.0468152	0.137224
ATP5B	-0.476147	0.00568607	0.0321481
ATP5C1	0.0705971	0.949531	1
ATP5D	-0.401038	0.154748	0.325898
ATP5E	-0.330308	0.0132315	0.0567533
ATP5F1	0.13141	0.952169	1
ATP5G1	-0.36515	0.0177707	0.0695743
ATP5G2	-0.396285	0.0590367	0.161978
ATP5G3	-0.0325915	0.779199	1
ATP5H	-0.441733	0.105831	0.246868
ATP5I	0.096375	0.926711	1
ATP5J	-0.141913	0.747622	1
ATP5J2	-0.336508	0.461576	0.733138
ATP5J2-PTCD1	0.271327	0.683888	0.968437
ATP5L	-0.113136	0.872227	1
ATP5L2	0.257659	0.380753	0.637007
ATP5O	-0.270053	0.0922973	0.223358
ATP5S	-0.226678	0.99841	1
ATP5SL	-0.448862	0.0115078	0.0514891
ATP6	-0.833841	0.0320466	0.105263
ATP6AP1	-0.45021	0.00173041	0.0146122	ATPase H+ transporting accessory protein 1
ATP6AP2	-0.343453	0.00140645	0.0126747	ATPase H+ transporting accessory protein 2
ATP6V0A1	-0.697672	0.454933	0.725474	ATPase H+ transporting V0 subunit a1
ATP6V0A2	0.561314	0.645194	0.930584	ATPase H+ transporting V0 subunit a2
ATP6V0A4	-0.533806	0.0089967	0.0436589	ATPase H+ transporting V0 subunit a4
ATP6V0B	-0.457516	0.000485848	0.00620682	ATPase H+ transporting V0 subunit b
ATP6V0C	-1.17059	3.33894e-07	2.58634e-05	ATPase H+ transporting V0 subunit c
ATP6V0D1	-0.475304	0.0403973	0.123458	ATPase H+ transporting V0 subunit d1
ATP6V0D2	-0.467652	5.16428e-05	0.00126878	ATPase H+ transporting V0 subunit d2
ATP6V0E1	-0.461355	0.0462821	0.135966	ATPase H+ transporting V0 subunit e1
ATP6V0E2	0.0880868	0.999945	1	ATPase H+ transporting V0 subunit e2
ATP6V1A	0.063282	0.998855	1	ATPase H+ transporting V1 subunit A
ATP6V1B1	0.689544	0.280359	0.508179	ATPase H+ transporting V1 subunit B1
ATP6V1B2	0.067322	0.99974	1	ATPase H+ transporting V1 subunit B2
ATP6V1C1	0.628608	0.000124174	0.00239704	ATPase H+ transporting V1 subunit C1
ATP6V1C2	-0.132243	0.99996	1	ATPase H+ transporting V1 subunit C2
ATP6V1D	0.717804	0.00733862	0.0379928	ATPase H+ transporting V1 subunit D
ATP6V1E1	0.0365037	0.998442	1	ATPase H+ transporting V1 subunit E1
ATP6V1E2	0.392203	0.0476797	0.138977	ATPase H+ transporting V1 subunit E2
ATP6V1F	-0.162884	0.579361	0.863865	ATPase H+ transporting V1 subunit F
ATP6V1G1	0.469768	0.0482403	0.140059	ATPase H+ transporting V1 subunit G1
ATP6V1G2	-0.152502	0.730713	1	ATPase H+ transporting V1 subunit G2
ATP6V1G3	-0.51971	0.00211342	0.0166466	ATPase H+ transporting V1 subunit G3
ATP6V1H	0.0523693	0.999413	1	ATPase H+ transporting V1 subunit H
ATP7A	-0.376934	0.147625	0.315384	ATPase copper transporting alpha
ATP7B	0.00950452	1	1	ATPase copper transporting beta
ATP8	-0.64101	0.000468822	0.00606101
ATP8A1	1.09769	0.0027704	0.0197475	ATPase phospholipid transporting 8A1
ATP8A2	-0.0788559	0.999979	1	ATPase phospholipid transporting 8A2
ATP8B1	0.57316	0.589772	0.874912	ATPase phospholipid transporting 8B1
ATP8B2	-0.0428432	1	1	ATPase phospholipid transporting 8B2
ATP8B3	-0.369212	0.692769	0.976167	ATPase phospholipid transporting 8B3
ATP8B4	-0.531033	0.29941	0.533751	ATPase phospholipid transporting 8B4 (putative)
ATP9B	-0.190196	0.823187	1	ATPase phospholipid transporting 9B (putative)
ATPAF2	-0.15785	0.827604	1	ATP synthase mitochondrial F1 complex assembly factor 2
ATPIF1	-0.193622	0.530744	0.812289
ATR	1.14885	0.00333384	0.0222636	ATR serine/threonine kinase
ATRAID	-0.275707	0.333584	0.578449	all-trans retinoic acid induced differentiation factor
ATRIP	0.359774	0.213953	0.41467	ATR interacting protein
ATRN	-0.566662	1.16763e-06	7.16904e-05	attractin
ATRNL1	0.559895	0.149647	0.318638	attractin like 1
ATRX	-0.714781	3.94876e-09	6.53075e-07	ATRX chromatin remodeler
ATXN1	-0.177986	0.997968	1	ataxin 1
ATXN10	-0.141176	0.879073	1	ataxin 10
ATXN2	-0.676646	2.21723e-09	4.03009e-07	ataxin 2
ATXN2L	-0.631214	1.76643e-08	2.19109e-06	ataxin 2 like
ATXN3	0.588699	0.167694	0.34633	ataxin 3
ATXN7	-0.145973	0.813208	1	ataxin 7
ATXN7L1	0.0374034	1	1	ataxin 7 like 1
ATXN7L2	0.105652	0.994194	1	ataxin 7 like 2
ATXN7L3B	-0.370064	0.200172	0.394838	ataxin 7 like 3B
AUH	-0.404382	0.178406	0.363021	AU RNA binding methylglutaconyl-CoA hydratase
AUNIP	0.227017	0.0275523	0.0941747	aurora kinase A and ninein interacting protein
AUP1	-0.513813	3.78474e-05	0.00101728	AUP1 lipid droplet regulating VLDL assembly factor
AURKA	0.23867	0.184427	0.372257	aurora kinase A
AURKAIP1	-0.602199	0.000835576	0.00911911	aurora kinase A interacting protein 1
AURKB	-0.635542	0.00131313	0.012126	aurora kinase B
AURKC	-0.540519	0.436404	0.704123	aurora kinase C
AUTS2	-0.214164	0.91941	1	activator of transcription and developmental regulator AUTS2
AVEN	0.0113451	1	1	apoptosis and caspase activation inhibitor
AVIL	-0.515899	0.0186829	0.0719944	advillin
AVL9	-0.348329	0.00142286	0.0127519	AVL9 cell migration associated
AVP	0.0317017	0.874954	1	arginine vasopressin
AVPI1	0.170157	0.735083	1	arginine vasopressin induced 1
AVPR1A	0.301688	0.791589	1	arginine vasopressin receptor 1A
AVPR2	-0.551118	0.0933548	0.225234	arginine vasopressin receptor 2
AWAT2	-0.435371	0.052155	0.147813	acyl-CoA wax alcohol acyltransferase 2
AXDND1	-0.493563	8.4292e-06	0.000331356	axonemal dynein light chain domain containing 1
AXIN1	-0.614028	0.208843	0.407345	axin 1
AXIN2	-0.418436	0.0134797	0.0575089	axin 2
AXL	-0.402715	0.32024	0.56081	AXL receptor tyrosine kinase
AZGP1	-0.575293	0.000617256	0.00736054	alpha-2-glycoprotein 1, zinc-binding
AZI2	0.50131	0.0628367	0.169242	5-azacytidine induced 2
AZIN1	-0.395243	0.0173564	0.0684487	antizyme inhibitor 1
AZIN2	-0.367397	0.7142	0.997967	antizyme inhibitor 2
AZU1	-0.849261	0.0343157	0.110173	azurocidin 1
B2M	-0.287112	0.339902	0.586831	beta-2-microglobulin
B3GALNT1	0.158119	0.997448	1	beta-1,3-N-acetylgalactosaminyltransferase 1 (globoside blood group)
B3GALNT2	-0.59397	0.000408616	0.00555246	beta-1,3-N-acetylgalactosaminyltransferase 2
B3GALT1	0.449244	0.242776	0.456928	beta-1,3-galactosyltransferase 1
B3GALT2	-0.52318	0.211742	0.41193	beta-1,3-galactosyltransferase 2
B3GALT4	-0.113416	0.997445	1	beta-1,3-galactosyltransferase 4
B3GALT5	-0.163841	0.929149	1	beta-1,3-galactosyltransferase 5
B3GALT5-AS1	-0.207495	0.688556	0.972719	B3GALT5 antisense RNA 1
B3GALT6	-0.577997	0.00111982	0.0110829	beta-1,3-galactosyltransferase 6
B3GAT1	-0.586846	0.362652	0.614522	beta-1,3-glucuronyltransferase 1
B3GAT2	0.0049547	1	1	beta-1,3-glucuronyltransferase 2
B3GAT3	-0.333072	0.33359	0.578449	beta-1,3-glucuronyltransferase 3
B3GLCT	0.546258	0.0463768	0.136178	beta 3-glucosyltransferase
B3GNT2	-0.138349	0.970872	1	UDP-GlcNAc:betaGal beta-1,3-N-acetylglucosaminyltransferase 2
B3GNT3	-0.241613	0.653515	0.938019	UDP-GlcNAc:betaGal beta-1,3-N-acetylglucosaminyltransferase 3
B3GNT4	-0.680216	0.0566639	0.157197	UDP-GlcNAc:betaGal beta-1,3-N-acetylglucosaminyltransferase 4
B3GNT5	0.482211	0.607296	0.892058	UDP-GlcNAc:betaGal beta-1,3-N-acetylglucosaminyltransferase 5
B3GNT6	-0.672821	0.0103096	0.0479029	UDP-GlcNAc:betaGal beta-1,3-N-acetylglucosaminyltransferase 6
B3GNT7	-0.130087	0.978522	1	UDP-GlcNAc:betaGal beta-1,3-N-acetylglucosaminyltransferase 7
B3GNT8	-0.499624	0.0143584	0.0600847	UDP-GlcNAc:betaGal beta-1,3-N-acetylglucosaminyltransferase 8
B3GNT9	-0.612904	0.122	0.273532	UDP-GlcNAc:betaGal beta-1,3-N-acetylglucosaminyltransferase 9
B3GNTL1	-0.165795	0.999846	1	UDP-GlcNAc:betaGal beta-1,3-N-acetylglucosaminyltransferase like 1
B4GALNT1	-0.413729	0.03704	0.116296	beta-1,4-N-acetyl-galactosaminyltransferase 1
B4GALNT2	-0.433385	0.1762	0.359409	beta-1,4-N-acetyl-galactosaminyltransferase 2
B4GALNT3	-0.263833	0.965232	1	beta-1,4-N-acetyl-galactosaminyltransferase 3
B4GALNT4	-0.543828	0.661923	0.946532	beta-1,4-N-acetyl-galactosaminyltransferase 4
B4GALT1	-1.13887	0.00187454	0.0153795	beta-1,4-galactosyltransferase 1
B4GALT2	-0.278959	0.00420488	0.0263818	beta-1,4-galactosyltransferase 2
B4GALT3	-0.251431	0.0185222	0.0716005	beta-1,4-galactosyltransferase 3
B4GALT4	0.426458	0.636481	0.921821	beta-1,4-galactosyltransferase 4
B4GALT5	-0.506477	0.00438647	0.0271002	beta-1,4-galactosyltransferase 5
B4GALT6	-0.0923042	0.994417	1	beta-1,4-galactosyltransferase 6
B4GALT7	-0.320095	0.180496	0.366381	beta-1,4-galactosyltransferase 7
B4GAT1	-0.0534731	0.97101	1	beta-1,4-glucuronyltransferase 1
B9D1	-0.646559	0.124394	0.277645	B9 domain containing 1
B9D2	-0.53562	0.108128	0.250569	B9 domain containing 2
BAALC	-0.340969	0.822672	1	BAALC binder of MAP3K1 and KLF4
BAALC-AS2	-0.43579	0.213073	0.413505	BAALC antisense RNA 2
BAAT	-0.456454	0.00630402	0.034385	bile acid-CoA:amino acid N-acyltransferase
BABAM1	-0.227194	0.297471	0.531222	BRISC and BRCA1 A complex member 1
BACE1	-0.153248	0.997292	1	beta-secretase 1
BACE2	-0.36741	0.0163967	0.0658811	beta-secretase 2
BACH1	-0.0293586	0.963877	1	BTB domain and CNC homolog 1
BACH2	-0.147567	0.925152	1	BTB domain and CNC homolog 2
BAD	-0.823275	0.0457821	0.13495	BCL2 associated agonist of cell death
BAG1	0.48345	0.567989	0.851821	BAG cochaperone 1
BAG2	-0.367458	0.171652	0.35264	BAG cochaperone 2
BAG3	-0.249118	0.891031	1	BAG cochaperone 3
BAG4	-0.0533832	0.983751	1	BAG cochaperone 4
BAG5	0.68099	0.00208129	0.0164337	BAG cochaperone 5
BAG6	-0.696787	3.07437e-09	5.42685e-07	BAG cochaperone 6
BAGE	-0.803605	0.0113384	0.0509944	B melanoma antigen
BAGE2	-0.441469	0.155069	0.326426	BAGE family member 2
BAGE3	0.391609	0.100397	0.237603	BAGE family member 3
BAGE4	-0.390158	0.0498514	0.143384	BAGE family member 4
BAHCC1	-0.249232	0.559549	0.843018	BAH domain and coiled-coil containing 1
BAHD1	-0.318727	0.561066	0.844543	bromo adjacent homology domain containing 1
BAIAP2	-0.447262	0.329947	0.573921	BAR/IMD domain containing adaptor protein 2
BAIAP2-AS1	-0.167303	0.698136	0.981571
BAIAP2L1	0.397358	0.0725934	0.18733	BAR/IMD domain containing adaptor protein 2 like 1
BAIAP2L2	-0.478336	0.467711	0.740257	BAR/IMD domain containing adaptor protein 2 like 2
BAIAP3	-0.305172	0.0240461	0.0858416	BAI1 associated protein 3
BAK1	-0.349821	0.0660022	0.175147	BCL2 antagonist/killer 1
BAMBI	-0.531794	0.0117808	0.0523154	BMP and activin membrane bound inhibitor
BANF1	-0.283554	0.317993	0.557513	BAF nuclear assembly factor 1
BANF2	-0.775299	0.153619	0.324303	BANF family member 2
BANK1	-0.467041	0.00200191	0.0160332	B cell scaffold protein with ankyrin repeats 1
BANP	-0.562058	0.0513737	0.146265	BTG3 associated nuclear protein
BAP1	-0.361263	0.023735	0.0850826	BRCA1 associated protein 1
BARD1	0.35138	0.278689	0.50595	BRCA1 associated RING domain 1
BARHL1	-0.558225	0.0057253	0.0323202	BarH like homeobox 1
BARHL2	-0.277214	0.851716	1	BarH like homeobox 2
BARX1	-0.56575	0.00553085	0.031568	BARX homeobox 1
BARX2	0.140955	0.964788	1	BARX homeobox 2
BASP1	-0.276712	0.544999	0.827004	brain abundant membrane attached signal protein 1
BATF	-0.330233	0.821228	1	basic leucine zipper ATF-like transcription factor
BATF2	-0.818292	0.0130704	0.0562463	basic leucine zipper ATF-like transcription factor 2
BATF3	0.135126	0.958013	1	basic leucine zipper ATF-like transcription factor 3
BAX	-0.629916	0.00280177	0.019859	BCL2 associated X, apoptosis regulator
BAZ1A	-0.0158641	1	1	bromodomain adjacent to zinc finger domain 1A
BAZ1B	-0.384052	2.53394e-05	0.000746678	bromodomain adjacent to zinc finger domain 1B
BAZ2A	-0.363431	0.00692787	0.0365221	bromodomain adjacent to zinc finger domain 2A
BAZ2B	0.862773	0.00044476	0.00587418	bromodomain adjacent to zinc finger domain 2B
BBC3	-0.848753	0.1696	0.349323	BCL2 binding component 3
BBOF1	0.0794518	0.999998	1	basal body orientation factor 1
BBOX1	-0.473152	0.00164161	0.0141486	gamma-butyrobetaine hydroxylase 1
BBS1	0.265072	0.91591	1	Bardet-Biedl syndrome 1
BBS10	1.04091	0.147167	0.314626	Bardet-Biedl syndrome 10
BBS12	0.0352548	0.899349	1	Bardet-Biedl syndrome 12
BBS2	0.0863082	0.968202	1	Bardet-Biedl syndrome 2
BBS4	0.000646747	1	1	Bardet-Biedl syndrome 4
BBS5	0.355641	0.0555661	0.155028	Bardet-Biedl syndrome 5
BBS7	1.3084	0.00247682	0.0184311	Bardet-Biedl syndrome 7
BBS9	0.471186	0.116939	0.264803	Bardet-Biedl syndrome 9
BBX	0.228743	0.044397	0.132226	BBX high mobility group box domain containing
BCAM	-0.728718	0.00249685	0.0185084	basal cell adhesion molecule (Lutheran blood group)
BCAN	-0.352721	0.658528	0.943294	brevican
BCAP29	1.02879	0.00234448	0.0178293	B cell receptor associated protein 29
BCAP31	-0.673059	0.000606223	0.0072834	B cell receptor associated protein 31
BCAR1	-0.867128	0.000152614	0.00282032	BCAR1 scaffold protein, Cas family member
BCAR3	0.830071	0.183719	0.371362	BCAR3 adaptor protein, NSP family member
BCAS1	-0.14684	0.946612	1	breast carcinoma amplified sequence 1
BCAS2	-0.350035	0.321149	0.561973	BCAS2 pre-mRNA processing factor
BCAS3	-0.467324	3.26088e-05	0.000902914	BCAS3 microtubule associated cell migration factor
BCAS4	-0.783894	2.12408e-05	0.000655359	breast carcinoma amplified sequence 4
BCAT1	0.0403444	0.8917	1	branched chain amino acid transaminase 1
BCAT2	-0.108412	0.212428	0.412684	branched chain amino acid transaminase 2
BCCIP	-0.0677021	0.996381	1	BRCA2 and CDKN1A interacting protein
BCDIN3D	-0.357321	0.544434	0.826477	BCDIN3 domain containing RNA methyltransferase
BCHE	-0.495031	0.00458106	0.0277639	butyrylcholinesterase
BCKDHB	-0.0170744	1	1	branched chain keto acid dehydrogenase E1 subunit beta
BCKDK	-0.0238046	1	1	branched chain keto acid dehydrogenase kinase
BCL10	0.306314	0.386791	0.643764	BCL10 immune signaling adaptor
BCL11A	-0.164303	0.879898	1	BAF chromatin remodeling complex subunit BCL11A
BCL11B	0.111793	0.999982	1	BAF chromatin remodeling complex subunit BCL11B
BCL2	-0.0822107	0.613834	0.899343	BCL2 apoptosis regulator
BCL2A1	-0.0815599	0.941838	1	BCL2 related protein A1
BCL2L1	-0.440735	0.289178	0.519802	BCL2 like 1
BCL2L10	-0.484993	0.164484	0.341121	BCL2 like 10
BCL2L11	-0.281085	0.364718	0.61685	BCL2 like 11
BCL2L12	-0.49746	0.00133275	0.0122456	BCL2 like 12
BCL2L13	-0.156401	0.950652	1	BCL2 like 13
BCL2L14	-0.468045	0.0131733	0.0565931	BCL2 like 14
BCL2L2	0.503023	0.726233	1	BCL2 like 2
BCL2L2-PABPN1	-0.253705	0.35218	0.601482	BCL2L2-PABPN1 readthrough
BCL3	-0.807351	0.0507022	0.145096	BCL3 transcription coactivator
BCL6	-0.0902675	1	1	BCL6 transcription repressor
BCL6B	-0.408524	0.708905	0.992531	BCL6B transcription repressor
BCL7B	-0.287127	0.358131	0.608307	BAF chromatin remodeling complex subunit BCL7B
BCL7C	-0.561478	0.0212901	0.0789584	BAF chromatin remodeling complex subunit BCL7C
BCL9	0.27102	0.844794	1	BCL9 transcription coactivator
BCL9L	-0.546854	0.0306692	0.10196	BCL9 like
BCLAF1	-0.104776	0.994453	1	BCL2 associated transcription factor 1
BCO1	-0.38614	0.20552	0.402533	beta-carotene oxygenase 1
BCO2	-0.271157	0.15833	0.331088	beta-carotene oxygenase 2
BCOR	-0.372892	0.094528	0.227348	BCL6 corepressor
BCORL1	-0.584996	6.17582e-06	0.000260036	BCL6 corepressor like 1
BCR	-0.529672	4.92877e-05	0.00123693	BCR activator of RhoGEF and GTPase
BCRP2	-0.431701	0.0523329	0.148169	BCR pseudogene 2
BCS1L	0.224463	0.525151	0.806214	BCS1 homolog, ubiquinol-cytochrome c reductase complex chaperone
BDH1	-0.499021	0.0206398	0.0773287	3-hydroxybutyrate dehydrogenase 1
BDH2	0.0832316	0.995331	1	3-hydroxybutyrate dehydrogenase 2
BDKRB1	-0.185638	0.912685	1	bradykinin receptor B1
BDKRB2	-0.214429	0.26506	0.487132	bradykinin receptor B2
BDNF	-0.310769	0.690926	0.97427	brain derived neurotrophic factor
BDP1	0.0466957	0.989484	1	B double prime 1, subunit of RNA polymerase III transcription initiation factor IIIB
BECN1	-0.254379	0.493535	0.770631	beclin 1
BEGAIN	-0.406923	0.850925	1	brain enriched guanylate kinase associated
BEND2	-0.497942	6.95213e-05	0.0015737	BEN domain containing 2
BEND4	0.427966	0.0999641	0.236792	BEN domain containing 4
BEND5	-0.485228	0.125633	0.279804	BEN domain containing 5
BEND6	-0.259247	0.722409	1	BEN domain containing 6
BEND7	-0.111065	0.839301	1	BEN domain containing 7
BEST1	-0.514369	0.00160607	0.0139077	bestrophin 1
BEST2	-0.336595	0.420706	0.685238	bestrophin 2
BEST3	-0.465209	0.0116855	0.0520655	bestrophin 3
BEST4	-0.0960212	0.997119	1	bestrophin 4
BET1	0.156668	0.352737	0.601985	Bet1 golgi vesicular membrane trafficking protein
BET1L	0.0255901	1	1	Bet1 golgi vesicular membrane trafficking protein like
BEX1	1.08025	0.00177896	0.0148446	brain expressed X-linked 1
BEX2	-0.0727745	0.954768	1	brain expressed X-linked 2
BFAR	-0.185513	0.813286	1	bifunctional apoptosis regulator
BFSP1	0.219232	0.916192	1	beaded filament structural protein 1
BFSP2	-0.128591	0.960584	1	beaded filament structural protein 2
BGLAP	0.713384	0.582073	0.866923	bone gamma-carboxyglutamate protein
BGN	-0.690218	0.0388191	0.120176	biglycan
BHLHA15	-0.804181	0.203458	0.399388	basic helix-loop-helix family member a15
BHLHB9	0.0205758	0.99998	1	basic helix-loop-helix family member b9
BHLHE22	-0.395335	0.0654428	0.174116	basic helix-loop-helix family member e22
BHLHE40	0.732319	0.0681278	0.179028	basic helix-loop-helix family member e40
BHLHE41	1.25275	0.000917717	0.00968244	basic helix-loop-helix family member e41
BHMT	-0.184879	0.89258	1	betaine--homocysteine S-methyltransferase
BHMT2	-0.283648	0.437469	0.705094	betaine--homocysteine S-methyltransferase 2
BICC1	0.854108	0.0273963	0.09378	BicC family RNA binding protein 1
BICD1	0.154032	0.875986	1	BICD cargo adaptor 1
BICD2	-0.482007	0.0324625	0.106229	BICD cargo adaptor 2
BID	0.197191	0.999714	1	BH3 interacting domain death agonist
BIK	-0.535626	0.000565862	0.00690382	BCL2 interacting killer
BIN1	-0.264122	0.169526	0.349322	bridging integrator 1
BIN2	-0.635754	0.000730947	0.00829853	bridging integrator 2
BIN3	-0.0227162	0.996293	1	bridging integrator 3
BIN3-IT1	-0.29582	0.368556	0.621946	BIN3 intronic transcript 1
BIRC2	0.00969942	1	1	baculoviral IAP repeat containing 2
BIRC3	-0.519011	0.00580701	0.0325863	baculoviral IAP repeat containing 3
BIRC5	-0.103905	0.927785	1	baculoviral IAP repeat containing 5
BIRC6	-0.18787	0.903667	1	baculoviral IAP repeat containing 6
BIRC7	-0.487241	0.00171656	0.0145443	baculoviral IAP repeat containing 7
BIRC8	-0.62905	0.00478184	0.0285665	baculoviral IAP repeat containing 8
BIVM	1.20091	0.000149091	0.00276465	basic, immunoglobulin-like variable motif containing
BIVM-ERCC5	0.123381	0.925865	1	BIVM-ERCC5 readthrough
BLCAP	-0.421289	0.00270601	0.0194695	BLCAP apoptosis inducing factor
BLID	-0.404928	0.113511	0.258989	BH3-like motif containing, cell death inducer
BLK	-0.306576	0.924698	1	BLK proto-oncogene, Src family tyrosine kinase
BLM	0.475532	0.00127775	0.0119375	BLM RecQ like helicase
BLMH	-0.403516	0.000419335	0.0056604	bleomycin hydrolase
BLNK	-0.320524	0.0686423	0.180096	B cell linker
BLOC1S1	0.110279	0.855068	1	biogenesis of lysosomal organelles complex 1 subunit 1
BLOC1S2	0.184739	0.662568	0.94716	biogenesis of lysosomal organelles complex 1 subunit 2
BLOC1S3	-0.910109	0.00213967	0.0168007	biogenesis of lysosomal organelles complex 1 subunit 3
BLOC1S4	0.0277178	0.988477	1	biogenesis of lysosomal organelles complex 1 subunit 4
BLOC1S5	0.721114	0.0187894	0.0723134	biogenesis of lysosomal organelles complex 1 subunit 5
BLOC1S6	-0.349684	0.190551	0.380894	biogenesis of lysosomal organelles complex 1 subunit 6
BLVRA	0.113115	0.377084	0.632077	biliverdin reductase A
BLVRB	0.0855091	0.942545	1	biliverdin reductase B
BLZF1	0.256899	0.890654	1	basic leucine zipper nuclear factor 1
BMF	-0.405997	0.252525	0.47055	Bcl2 modifying factor
BMI1	0.936305	0.42293	0.687824	BMI1 proto-oncogene, polycomb ring finger
BMP1	0.217835	0.998794	1	bone morphogenetic protein 1
BMP10	-0.291345	0.75594	1	bone morphogenetic protein 10
BMP15	-0.105373	0.66592	0.950128	bone morphogenetic protein 15
BMP2	-0.180199	0.643431	0.929283	bone morphogenetic protein 2
BMP2K	-0.000423262	1	1	BMP2 inducible kinase
BMP3	0.637481	0.208812	0.407345	bone morphogenetic protein 3
BMP4	-0.143124	0.988238	1	bone morphogenetic protein 4
BMP5	-0.51408	0.017443	0.0686848	bone morphogenetic protein 5
BMP6	-0.278495	0.262553	0.484564	bone morphogenetic protein 6
BMP7	0.0232441	0.999992	1	bone morphogenetic protein 7
BMP8A	-0.580409	0.0119941	0.0528787	bone morphogenetic protein 8a
BMP8B	-0.607804	3.36092e-05	0.000926424	bone morphogenetic protein 8b
BMPER	-0.242543	0.644648	0.930308	BMP binding endothelial regulator
BMPR1A	-0.118768	0.945736	1	bone morphogenetic protein receptor type 1A
BMPR1B	1.02552	6.22329e-05	0.00146283	bone morphogenetic protein receptor type 1B
BMPR2	0.0210513	1	1	bone morphogenetic protein receptor type 2
BMS1	-0.61388	5.74637e-07	4.0111e-05	BMS1 ribosome biogenesis factor
BMS1P20	-0.449509	0.00691565	0.0364925	BMS1 pseudogene 20
BMS1P5	-0.476899	0.00174096	0.0146775	symbol withdrawn, see [HGNC:23649](/data/gene-symbol-report/#!/hgnc_id/HGNC:23649)
BMX	-0.510208	2.39209e-05	0.000715212	BMX non-receptor tyrosine kinase
BNC1	-0.449735	0.829783	1	basonuclin 1
BNC2	0.920665	0.00833081	0.0414688	basonuclin 2
BNIP1	0.221067	0.539011	0.821205	BCL2 interacting protein 1
BNIP2	0.461753	0.0546354	0.152975	BCL2 interacting protein 2
BNIP3	0.802206	0.00200801	0.0160554	BCL2 interacting protein 3
BNIP3L	0.193091	0.995627	1	BCL2 interacting protein 3 like
BNIPL	-0.455731	0.281303	0.509185	BCL2 interacting protein like
BOC	0.0169736	1	1	BOC cell adhesion associated, oncogene regulated
BOD1	0.128856	0.952456	1	biorientation of chromosomes in cell division 1
BOD1L1	0.0617936	0.999902	1	biorientation of chromosomes in cell division 1 like 1
BOD1L2	-0.192572	0.395884	0.655923	biorientation of chromosomes in cell division 1 like 2
BOK	-0.757834	0.00122762	0.0117195	BCL2 family apoptosis regulator BOK
BOLA1	0.596865	0.506632	0.785736	bolA family member 1
BOLA2	-0.315417	0.0208873	0.0779254	bolA family member 2
BOLA3	-0.380957	0.145824	0.312263	bolA family member 3
BOLL	-0.339026	0.0217784	0.0800736	boule homolog, RNA binding protein
BORA	0.339024	0.688831	0.972735	BORA aurora kinase A activator
BORCS5	0.10856	0.758457	1	BLOC-1 related complex subunit 5
BORCS6	-0.555917	0.0897692	0.218774	BLOC-1 related complex subunit 6
BORCS7	0.980757	0.0332472	0.107902	BLOC-1 related complex subunit 7
BORCS8	-0.297734	0.51123	0.791062	BLOC-1 related complex subunit 8
BPESC1	0.332792	0.671475	0.955651	blepharophimosis, epicanthus inversus and ptosis candidate 1
BPGM	0.114823	0.991644	1	bisphosphoglycerate mutase
BPHL	0.209894	0.934541	1	biphenyl hydrolase like
BPI	-0.360491	0.0735139	0.188989	bactericidal permeability increasing protein
BPIFA1	-0.679222	0.00346809	0.0229541	BPI fold containing family A member 1
BPIFA2	-0.482939	0.0218391	0.0802015	BPI fold containing family A member 2
BPIFA3	-0.465246	0.0388132	0.120176	BPI fold containing family A member 3
BPIFA4P	-0.524532	0.00195883	0.0158017	BPI fold containing family A member 4, pseudogene
BPIFB1	-0.422299	0.543567	0.825444	BPI fold containing family B member 1
BPIFB2	-0.431822	0.374019	0.628386	BPI fold containing family B member 2
BPIFB3	-0.61342	0.171909	0.352852	BPI fold containing family B member 3
BPIFB4	-0.486277	0.000665623	0.00775842	BPI fold containing family B member 4
BPIFB6	-0.452319	0.01645	0.0659941	BPI fold containing family B member 6
BPIFC	-0.56891	4.37389e-05	0.00113895	BPI fold containing family C
BPNT1	-0.0407383	1	1	3'(2'), 5'-bisphosphate nucleotidase 1
BPTF	-0.376998	3.44654e-05	0.000944351	bromodomain PHD finger transcription factor
BPY2B	-0.987838	0.000131029	0.00248495	basic charge Y-linked 2B
BRAF	-0.0889689	0.994925	1	B-Raf proto-oncogene, serine/threonine kinase
BRAP	-0.0729423	0.998437	1	BRCA1 associated protein
BRAT1	-0.224032	0.945836	1	BRCA1 associated ATM activator 1
BRCA1	0.444585	0.284536	0.513217	BRCA1 DNA repair associated
BRCA2	1.22154	0.000601554	0.00724627	BRCA2 DNA repair associated
BRCC3	-0.170594	0.276856	0.503578	BRCA1/BRCA2-containing complex subunit 3
BRD1	-0.506321	2.44841e-05	0.000728491	bromodomain containing 1
BRD2	-0.514518	1.55671e-05	0.00052245	bromodomain containing 2
BRD3	-0.359749	0.00192774	0.0156643	bromodomain containing 3
BRD4	-0.473997	0.392414	0.651116	bromodomain containing 4
BRD7	-0.152841	0.678328	0.963015	bromodomain containing 7
BRD7P3	-0.477056	0.0897834	0.218774	bromodomain containing 7 pseudogene 3
BRD8	-0.370885	0.0582439	0.160378	bromodomain containing 8
BRD9	-0.399769	0.00613993	0.0338083	bromodomain containing 9
BRDT	-0.488548	5.33004e-06	0.00023465	bromodomain testis associated
BRE	0.0115226	0.999987	1
BRF1	-0.284138	0.308135	0.544651	BRF1 RNA polymerase III transcription initiation factor subunit
BRF2	0.227313	0.457486	0.728659	BRF2 RNA polymerase III transcription initiation factor subunit
BRI3	-0.653719	0.00164496	0.0141709	brain protein I3
BRI3BP	-0.443473	0.00687622	0.0363681	BRI3 binding protein
BRICD5	-0.244743	0.640999	0.926551	BRICHOS domain containing 5
BRINP1	-0.573046	0.00813642	0.0408557	BMP/retinoic acid inducible neural specific 1
BRINP2	-0.48076	0.383617	0.640339	BMP/retinoic acid inducible neural specific 2
BRINP3	-0.492009	0.00108507	0.010897	BMP/retinoic acid inducible neural specific 3
BRIP1	0.290393	0.301444	0.536127	BRCA1 interacting protein C-terminal helicase 1
BRIX1	-0.254715	0.835521	1	biogenesis of ribosomes BRX1
BRK1	0.435077	0.280572	0.508404	BRICK1 subunit of SCAR/WAVE actin nucleating complex
BRMS1	0.568201	0.112658	0.257706	BRMS1 transcriptional repressor and anoikis regulator
BRMS1L	0.47907	0.165986	0.343537	BRMS1 like transcriptional repressor
BROX	-0.276465	0.806664	1	BRO1 domain and CAAX motif containing
BRPF1	0.0988692	0.998723	1	bromodomain and PHD finger containing 1
BRS3	-0.504615	0.0677224	0.178294	bombesin receptor subtype 3
BRSK1	-0.256591	0.897638	1	BR serine/threonine kinase 1
BRSK2	-0.45538	0.155709	0.32751	BR serine/threonine kinase 2
BRWD1	0.144552	0.689296	0.972977	bromodomain and WD repeat domain containing 1
BRWD3	-0.135247	0.987174	1	bromodomain and WD repeat domain containing 3
BSCL2	-0.409882	0.114207	0.260351	BSCL2 lipid droplet biogenesis associated, seipin
BSDC1	-0.00742229	1	1	BSD domain containing 1
BSG	-0.436182	0.00198677	0.015955	basigin (Ok blood group)
BSN	-0.233114	0.999982	1	bassoon presynaptic cytomatrix protein
BSND	-0.723695	0.204015	0.400225	barttin CLCNK type accessory subunit beta
BSPRY	-0.255954	0.506511	0.785736	B-box and SPRY domain containing
BST1	-0.0611804	0.928466	1	bone marrow stromal cell antigen 1
BST2	-0.476749	0.00733521	0.0379858	bone marrow stromal cell antigen 2
BTAF1	-0.00556905	1	1	B-TFIID TATA-box binding protein associated factor 1
BTBD1	-0.224413	0.0609905	0.165762	BTB domain containing 1
BTBD10	-0.502428	0.0583807	0.160658	BTB domain containing 10
BTBD11	0.241465	0.781701	1	BTB domain containing 11
BTBD16	-0.544491	0.00274071	0.0196539	BTB domain containing 16
BTBD2	0.159122	0.916542	1	BTB domain containing 2
BTBD3	-0.466066	0.00392448	0.0250768	BTB domain containing 3
BTBD6	-0.238413	0.096501	0.230913	BTB domain containing 6
BTBD7	-0.0705412	0.999994	1	BTB domain containing 7
BTBD8	-0.0583457	0.999642	1	BTB domain containing 8
BTBD9	-0.0517481	0.995886	1	BTB domain containing 9
BTC	-0.452417	0.0160389	0.0648549	betacellulin
BTD	-0.341457	0.234697	0.445515	biotinidase
BTF3	-0.411879	0.0454158	0.134193	basic transcription factor 3
BTF3L4	-0.129425	0.937769	1	basic transcription factor 3 like 4
BTF3P11	-0.365472	0.185361	0.373333	basic transcription factor 3 pseudogene 11
BTF3P9	-0.452342	0.514997	0.795137	basic transcription factor 3 pseudogene 9
BTG1	-0.0249073	0.97386	1	BTG anti-proliferation factor 1
BTG2	-0.105684	0.846168	1	BTG anti-proliferation factor 2
BTG3	-0.0471652	0.975125	1	BTG anti-proliferation factor 3
BTG4	-0.510829	0.00706712	0.0370294	BTG anti-proliferation factor 4
BTK	-0.38834	0.15838	0.331118	Bruton tyrosine kinase
BTLA	-0.505225	0.255194	0.47419	B and T lymphocyte associated
BTN1A1	-0.420952	0.0189022	0.0726368	butyrophilin subfamily 1 member A1
BTN2A1	-0.150513	0.499609	0.777471	butyrophilin subfamily 2 member A1
BTN2A2	-0.286669	0.015003	0.0619073	butyrophilin subfamily 2 member A2
BTN2A3P	0.748835	0.0298636	0.100043	butyrophilin subfamily 2 member A3, pseudogene
BTN3A1	-0.193647	0.321469	0.562204	butyrophilin subfamily 3 member A1
BTN3A2	0.021063	1	1	butyrophilin subfamily 3 member A2
BTN3A3	-0.448115	0.0124086	0.0542826	butyrophilin subfamily 3 member A3
BTNL2	-0.112939	0.993043	1	butyrophilin like 2
BTNL3	-0.509952	0.00848169	0.0419525	butyrophilin like 3
BTNL8	-1.10733	2.81276e-05	0.000804357	butyrophilin like 8
BTNL9	-0.570749	0.069213	0.18087	butyrophilin like 9
BTRC	-0.177556	0.42677	0.692229	beta-transducin repeat containing E3 ubiquitin protein ligase
BUB1	0.211543	0.127686	0.283193	BUB1 mitotic checkpoint serine/threonine kinase
BUB1B	0.0798273	0.999582	1	BUB1 mitotic checkpoint serine/threonine kinase B
BUB3	-0.274117	0.0544615	0.152619	BUB3 mitotic checkpoint protein
BUD13	0.406056	0.45991	0.731441	BUD13 homolog
BUD31	0.0225778	1	1	BUD31 homolog
BVES	0.892222	0.332982	0.577787	blood vessel epicardial substance
BYSL	-0.0936436	0.878629	1	bystin like
BZRAP1	-0.624166	0.00019192	0.00328998
BZW1	0.201207	0.665841	0.950128	basic leucine zipper and W2 domains 1
BZW2	0.339261	0.349011	0.597575	basic leucine zipper and W2 domains 2
C10orf10	-0.0205462	0.99994	1
C10orf107	-0.38869	0.00526312	0.0305864
C10orf11	-0.238894	0.996482	1
C10orf111	-0.281228	0.766122	1
C10orf12	-0.187656	0.61093	0.896433	symbol withdrawn, see [HGNC:29503](/data/gene-symbol-report/#!/hgnc_id/HGNC:29503)
C10orf126	-0.482756	0.0600325	0.163772	chromosome 10 open reading frame 126
C10orf2	0.320514	0.894758	1
C10orf25	-0.48342	0.0196648	0.0745941
C10orf35	-0.916591	0.00295269	0.0205324
C10orf53	-0.316342	0.712061	0.995887	chromosome 10 open reading frame 53
C10orf54	-0.971072	0.0394065	0.12138
C10orf55	-0.578629	0.0136726	0.0581291	chromosome 10 open reading frame 55 (putative)
C10orf62	-0.429547	0.776602	1	chromosome 10 open reading frame 62
C10orf67	-0.485481	0.0111989	0.0507034	chromosome 10 open reading frame 67
C10orf71	-0.367734	0.746657	1	chromosome 10 open reading frame 71
C10orf76	0.0699587	0.996574	1
C10orf82	-0.423102	0.875576	1	chromosome 10 open reading frame 82
C10orf88	0.167013	0.33805	0.584582	chromosome 10 open reading frame 88
C10orf90	-0.454669	0.0268292	0.0923362	chromosome 10 open reading frame 90
C10orf91	-0.647339	0.0129678	0.0560017
C10orf95	-0.120879	0.927119	1	chromosome 10 open reading frame 95
C10orf99	-0.698858	0.110156	0.253764	chromosome 10 open reading frame 99
C11orf1	0.0192974	0.981	1	chromosome 11 open reading frame 1
C11orf16	-0.358233	0.0140423	0.0592089	chromosome 11 open reading frame 16
C11orf21	-0.945741	0.00218991	0.0170554	chromosome 11 open reading frame 21
C11orf24	0.439665	0.679591	0.964137	chromosome 11 open reading frame 24
C11orf31	0.19392	0.518755	0.798868
C11orf40	-0.492819	0.156745	0.328916	chromosome 11 putative open reading frame 40
C11orf42	-0.0725973	0.977954	1	chromosome 11 open reading frame 42
C11orf44	-1.05636	0.0284361	0.0965078
C11orf45	-0.375626	0.00622355	0.0341051	chromosome 11 open reading frame 45
C11orf49	0.161416	0.956242	1	chromosome 11 open reading frame 49
C11orf52	-0.162086	0.354404	0.604098	chromosome 11 open reading frame 52
C11orf53	-0.348966	0.839494	1	chromosome 11 open reading frame 53
C11orf54	0.198187	0.508175	0.787462	chromosome 11 open reading frame 54
C11orf57	0.513462	0.597647	0.883168
C11orf58	-0.511616	0.0646999	0.17279	chromosome 11 open reading frame 58
C11orf63	0.110194	0.999976	1
C11orf65	-0.325026	0.105447	0.246127	chromosome 11 open reading frame 65
C11orf68	0.229566	0.337417	0.583651	chromosome 11 open reading frame 68
C11orf70	-0.411346	0.0425567	0.128054
C11orf71	0.168053	0.605226	0.890239	chromosome 11 open reading frame 71
C11orf72	-0.340706	0.115903	0.263296	chromosome 11 putative open reading frame 72
C11orf73	-0.251401	0.684906	0.969422
C11orf74	-0.163771	0.928709	1
C11orf80	-0.127907	0.997183	1	chromosome 11 open reading frame 80
C11orf84	-0.266968	0.785019	1
C11orf87	-0.741262	0.00198601	0.015955	chromosome 11 open reading frame 87
C11orf88	-0.770525	0.00853349	0.0421236	chromosome 11 open reading frame 88
C11orf98	-0.392056	0.166402	0.344204	chromosome 11 open reading frame 98
C12orf10	-0.362173	0.0982227	0.234087
C12orf29	0.785264	0.1906	0.380951	chromosome 12 open reading frame 29
C12orf4	0.389355	0.164962	0.341823	chromosome 12 open reading frame 4
C12orf40	-0.474006	9.19292e-07	5.94238e-05	chromosome 12 open reading frame 40
C12orf42	-0.457092	0.447309	0.716303	chromosome 12 open reading frame 42
C12orf43	-0.375002	0.416249	0.680696	chromosome 12 open reading frame 43
C12orf49	-0.0919911	0.912486	1	chromosome 12 open reading frame 49
C12orf50	-0.503427	0.00239443	0.0180818	chromosome 12 open reading frame 50
C12orf54	-0.600554	0.0028409	0.0200594	chromosome 12 open reading frame 54
C12orf57	-0.190806	0.654506	0.939145	chromosome 12 open reading frame 57
C12orf60	-0.235718	0.145686	0.31204	chromosome 12 open reading frame 60
C12orf65	-0.012362	0.99999	1	chromosome 12 open reading frame 65
C12orf66	0.126132	0.988336	1	chromosome 12 open reading frame 66
C12orf75	-0.299745	0.405237	0.667266	chromosome 12 open reading frame 75
C12orf76	-0.112818	0.967748	1	chromosome 12 open reading frame 76
C14orf1	0.0505595	0.998623	1
C14orf105	-0.573847	0.00111003	0.011045
C14orf119	-0.292991	0.0769505	0.195578	chromosome 14 open reading frame 119
C14orf132	0.770147	0.355913	0.605715	chromosome 14 open reading frame 132
C14orf142	1.44285	0.00246575	0.0184084
C14orf159	-0.0459717	1	1
C14orf166	-0.0603823	0.99844	1
C14orf169	-0.0336382	0.999567	1
C14orf177	-0.346154	0.0470517	0.137763	chromosome 14 putative open reading frame 177
C14orf178	-0.539415	0.104443	0.244374	chromosome 14 open reading frame 178
C14orf2	0.279977	0.00727045	0.0377113
C14orf37	-0.371854	0.917984	1
C14orf39	-0.454358	0.000930094	0.00975289	chromosome 14 open reading frame 39
C14orf79	-0.360023	0.746615	1
C14orf80	-1.03601	0.000959042	0.00998078
C14orf93	0.0119411	1	1	chromosome 14 open reading frame 93
C15orf32	-0.487942	0.0064592	0.0348862	chromosome 15 putative open reading frame 32
C15orf38-AP3S2	-0.157319	0.699901	0.983375
C15orf39	-0.750123	7.56507e-07	5.12471e-05	chromosome 15 open reading frame 39
C15orf40	0.183268	0.976264	1	chromosome 15 open reading frame 40
C15orf41	0.0787029	0.987535	1	chromosome 15 open reading frame 41
C15orf43	-0.482035	0.00629501	0.0343735
C15orf48	-0.445848	0.0218525	0.0802015	chromosome 15 open reading frame 48
C15orf52	-0.56672	0.0472314	0.1381
C15orf53	-0.96859	0.239419	0.452441
C15orf54	-0.332839	0.244135	0.458733	chromosome 15 putative open reading frame 54
C15orf57	0.169423	0.399902	0.660862
C16orf13	0.0710631	0.994771	1
C16orf45	-0.28377	0.949689	1
C16orf46	-0.471023	0.0751819	0.192054	chromosome 16 open reading frame 46
C16orf47	-0.483936	0.0933185	0.225176	symbol withdrawn, see [HGNC:777](/data/gene-symbol-report/#!/hgnc_id/HGNC:777)
C16orf52	-0.356614	0.160262	0.334063
C16orf54	-0.806496	0.663385	0.947811	chromosome 16 open reading frame 54
C16orf58	-0.393849	0.100003	0.236854
C16orf59	-0.748184	7.38563e-05	0.00163356
C16orf62	-0.197052	0.986595	1
C16orf70	-0.0491377	0.999001	1	chromosome 16 open reading frame 70
C16orf71	-0.449239	0.0906961	0.2205	chromosome 16 open reading frame 71
C16orf72	-0.202023	0.4962	0.773412	chromosome 16 open reading frame 72
C16orf74	-0.534728	0.0143469	0.0600638	chromosome 16 open reading frame 74
C16orf78	-0.601099	0.00308658	0.0211905	chromosome 16 open reading frame 78
C16orf82	-0.591772	0.184057	0.371841	chromosome 16 open reading frame 82
C16orf87	-0.098379	0.975519	1	chromosome 16 open reading frame 87
C16orf89	-0.523199	0.0830261	0.206661	chromosome 16 open reading frame 89
C16orf95	0.0829446	0.991189	1	chromosome 16 open reading frame 95
C17orf102	-0.0586383	0.973654	1	chromosome 17 open reading frame 102
C17orf47	-0.312677	0.181322	0.367691	symbol withdrawn, see [HGNC:9165](/data/gene-symbol-report/#!/hgnc_id/HGNC:9165)
C17orf49	0.214047	0.00888366	0.0433049	chromosome 17 open reading frame 49
C17orf50	-0.91452	0.00779592	0.0396997	chromosome 17 open reading frame 50
C17orf53	-0.446042	0.390329	0.64877
C17orf58	0.23984	0.654942	0.939697	chromosome 17 open reading frame 58
C17orf62	-0.598532	0.000632133	0.00749173
C17orf64	-0.235402	0.489643	0.765988	chromosome 17 open reading frame 64
C17orf74	-0.514657	0.0198558	0.0751418
C17orf75	-0.127246	0.977778	1	chromosome 17 open reading frame 75
C17orf77	-0.469347	0.0677002	0.178287	chromosome 17 open reading frame 77
C17orf78	-0.535029	0.146119	0.312712	chromosome 17 open reading frame 78
C17orf80	0.399883	0.299653	0.533935	chromosome 17 open reading frame 80
C17orf82	0.0123631	0.515826	0.795893
C17orf97	-0.28907	0.903482	1	chromosome 17 open reading frame 97
C17orf99	-0.371538	0.822277	1	chromosome 17 open reading frame 99
C18orf12	-0.369123	0.606465	0.891545	chromosome 18 open reading frame 12
C18orf15	-0.0992964	0.876267	1	chromosome 18 open reading frame 15 (putative)
C18orf21	0.504614	0.26691	0.489602	chromosome 18 open reading frame 21
C18orf25	0.617542	0.62748	0.913214	chromosome 18 open reading frame 25
C18orf32	0.883817	0.77947	1	chromosome 18 open reading frame 32
C18orf65	-0.406922	0.0733782	0.188745
C18orf8	-0.624216	1.61918e-05	0.000538495
C19orf12	-0.541683	0.000489295	0.00624217	chromosome 19 open reading frame 12
C19orf18	-0.24266	0.213413	0.41406	chromosome 19 open reading frame 18
C19orf24	-0.7694	0.00362097	0.0236899
C19orf25	-0.401867	0.474032	0.747489	chromosome 19 open reading frame 25
C19orf33	-0.710203	0.00535436	0.0309202	chromosome 19 open reading frame 33
C19orf35	0.0941192	0.997799	1
C19orf43	-0.343738	0.0793347	0.19962
C19orf44	0.0570711	0.999964	1	chromosome 19 open reading frame 44
C19orf45	-0.404966	0.0454487	0.134264
C19orf47	-0.302495	0.39577	0.655854	chromosome 19 open reading frame 47
C19orf48	-0.417204	0.0622683	0.168279	chromosome 19 open reading frame 48
C19orf52	-0.37474	0.450023	0.719582
C19orf53	-0.773422	0.00241173	0.0181447	chromosome 19 open reading frame 53
C19orf54	-0.281746	0.91714	1	chromosome 19 open reading frame 54
C19orf57	-0.00603935	1	1	chromosome 19 open reading frame 57
C19orf60	-0.763543	0.0019182	0.0156161
C19orf66	0.0480712	0.999999	1
C19orf68	-0.938974	0.00631668	0.0344096
C19orf70	0.00166354	1	1
C19orf73	-0.604635	0.720568	1	chromosome 19 open reading frame 73
C1D	-0.0282999	0.969182	1	C1D nuclear receptor corepressor
C1GALT1	1.23184	0.0743027	0.190403	core 1 synthase, glycoprotein-N-acetylgalactosamine 3-beta-galactosyltransferase 1
C1GALT1C1	-0.206708	0.772101	1	C1GALT1 specific chaperone 1
C1orf101	-0.200415	0.788174	1
C1orf105	-0.467247	0.0361332	0.114286	chromosome 1 open reading frame 105
C1orf106	-0.501392	0.00574599	0.032407
C1orf109	-0.258932	0.133597	0.292596	chromosome 1 open reading frame 109
C1orf111	0.00457186	1	1
C1orf112	0.506113	0.260723	0.48196	chromosome 1 open reading frame 112
C1orf115	-0.409623	0.00629097	0.0343703	chromosome 1 open reading frame 115
C1orf116	-0.156991	0.994891	1	chromosome 1 open reading frame 116
C1orf122	-0.621045	0.00221326	0.0171554	chromosome 1 open reading frame 122
C1orf123	-0.392791	0.06255	0.168748
C1orf127	-0.625289	0.0259807	0.0905551	chromosome 1 open reading frame 127
C1orf131	1.12127	0.0400361	0.122845	chromosome 1 open reading frame 131
C1orf158	-0.46616	0.193335	0.384908	chromosome 1 open reading frame 158
C1orf159	-0.450324	0.128931	0.285313	chromosome 1 open reading frame 159
C1orf162	-0.399933	0.858848	1	chromosome 1 open reading frame 162
C1orf168	-0.496996	4.51639e-06	0.000206248
C1orf174	-0.205865	0.888047	1	chromosome 1 open reading frame 174
C1orf198	0.274875	0.990708	1	chromosome 1 open reading frame 198
C1orf21	-0.101822	0.96438	1	chromosome 1 open reading frame 21
C1orf210	-0.041728	0.942014	1	chromosome 1 open reading frame 210
C1orf216	0.0668766	0.983936	1	chromosome 1 open reading frame 216
C1orf220	-0.268363	0.388427	0.646134	chromosome 1 putative open reading frame 220
C1orf228	-0.354095	0.930781	1
C1orf229	-0.023121	0.999934	1	chromosome 1 open reading frame 229
C1orf27	1.13462	0.00608099	0.0336451
C1orf35	-0.653742	0.000448359	0.00590034	chromosome 1 open reading frame 35
C1orf43	-0.237375	0.853	1	chromosome 1 open reading frame 43
C1orf50	0.797839	0.260713	0.48196	chromosome 1 open reading frame 50
C1orf52	-0.367066	0.785774	1	chromosome 1 open reading frame 52
C1orf54	0.00375487	0.995526	1	chromosome 1 open reading frame 54
C1orf56	-0.501869	0.35149	0.600582	chromosome 1 open reading frame 56
C1orf61	-0.51739	0.0507219	0.14513	chromosome 1 open reading frame 61
C1orf64	-0.629601	0.154814	0.325963
C1orf74	1.81494	0.000968547	0.0100399	chromosome 1 open reading frame 74
C1orf87	-0.331524	0.354528	0.604198	chromosome 1 open reading frame 87
C1orf94	-0.599198	0.17037	0.350634	chromosome 1 open reading frame 94
C1orf95	-0.365358	0.42069	0.685238
C1QA	-0.681821	0.160469	0.334418	complement C1q A chain
C1QB	-0.523063	0.188344	0.377799	complement C1q B chain
C1QBP	-0.330909	0.112313	0.257198	complement C1q binding protein
C1QC	0.124058	0.999758	1	complement C1q C chain
C1QL1	-0.284925	0.304676	0.540461	complement C1q like 1
C1QL2	-0.210305	0.0802707	0.20145	complement C1q like 2
C1QTNF1	-0.442988	0.139399	0.301922	C1q and TNF related 1
C1QTNF2	-0.532795	0.61348	0.898896	C1q and TNF related 2
C1QTNF3	-0.0827414	0.999996	1	C1q and TNF related 3
C1QTNF4	-0.0757184	0.999701	1	C1q and TNF related 4
C1QTNF5	-0.471297	0.00468517	0.0282001	C1q and TNF related 5
C1QTNF6	-0.446385	0.0144389	0.0603006	C1q and TNF related 6
C1QTNF7	-0.234843	0.559347	0.842785	C1q and TNF related 7
C1QTNF8	-0.541745	0.101986	0.24042	C1q and TNF related 8
C1QTNF9	-0.762932	0.00142172	0.0127519	C1q and TNF related 9
C1R	0.0910605	1	1	complement C1r
C1RL	-0.25122	0.408082	0.670927	complement C1r subcomponent like
C1RL-AS1	-0.154483	0.670866	0.955006	C1RL antisense RNA 1
C1S	-0.277282	0.858271	1	complement C1s
C2	-0.362173	0.680326	0.964658	complement C2
C20orf141	0.341119	0.934651	1	chromosome 20 open reading frame 141
C20orf144	-0.667139	0.0113296	0.0509818	chromosome 20 open reading frame 144
C20orf166-AS1	-0.3347	0.679359	0.963957
C20orf173	-0.660089	0.386621	0.643655	chromosome 20 open reading frame 173
C20orf195	-0.432506	0.00651304	0.0350738
C20orf196	0.378787	0.616723	0.902135
C20orf197	-0.370297	0.0981973	0.234057	chromosome 20 putative open reading frame 197
C20orf203	-0.180761	0.388023	0.645641	chromosome 20 open reading frame 203
C20orf24	-0.422013	0.000739629	0.00837121
C20orf27	-0.60763	0.000534254	0.00664038	chromosome 20 open reading frame 27
C20orf78	-0.665472	0.150395	0.319668
C20orf85	-0.224494	0.871695	1	chromosome 20 open reading frame 85
C20orf96	0.234949	0.997135	1	chromosome 20 open reading frame 96
C21orf2	-0.381471	0.60348	0.88864
C21orf33	-0.0097383	1	1
C21orf58	-0.138871	0.999444	1	chromosome 21 open reading frame 58
C21orf59	-0.402922	0.00834147	0.0414881
C21orf62	-0.78576	0.00207235	0.0163983	chromosome 21 open reading frame 62
C21orf91	0.540387	0.114203	0.260351	chromosome 21 open reading frame 91
C22orf15	-0.497764	0.0237204	0.0850507	chromosome 22 open reading frame 15
C22orf23	-0.237258	0.416729	0.681116	chromosome 22 open reading frame 23
C22orf24	0.0244771	0.991237	1	chromosome 22 open reading frame 24
C22orf29	-0.352133	0.017415	0.0686263
C22orf31	-0.422932	0.0717996	0.185857	chromosome 22 open reading frame 31
C22orf34	-0.748188	0.00712485	0.0372165	chromosome 22 open reading frame 34
C22orf39	-0.102471	0.943533	1	chromosome 22 open reading frame 39
C22orf46	-0.956482	0.000240815	0.00383511	chromosome 22 open reading frame 46
C2CD2	-0.137927	0.99937	1	C2 calcium dependent domain containing 2
C2CD2L	-0.497418	0.309776	0.546709	C2CD2 like
C2CD3	-0.0012676	1	1	C2 domain containing 3 centriole elongation regulator
C2CD4A	-0.771888	0.0294683	0.0990443	C2 calcium dependent domain containing 4A
C2CD5	-0.0823517	0.999978	1	C2 calcium dependent domain containing 5
C2orf15	0.363148	0.677139	0.961773	chromosome 2 open reading frame 15
C2orf16	-0.454172	0.137625	0.298677	chromosome 2 open reading frame 16
C2orf27A	-0.338652	0.143658	0.308814	chromosome 2 open reading frame 27A
C2orf27B	-0.876125	0.00546851	0.0313232	chromosome 2 open reading frame 27B
C2orf40	-0.548804	0.143052	0.307872
C2orf42	0.649551	0.29147	0.523152	chromosome 2 open reading frame 42
C2orf44	0.392419	0.941182	1
C2orf47	0.455195	0.0333042	0.107945
C2orf48	-0.0246604	0.999973	1	symbol withdrawn, see [HGNC:10452](/data/gene-symbol-report/#!/hgnc_id/HGNC:10452)
C2orf49	1.17009	0.0266084	0.091897	chromosome 2 open reading frame 49
C2orf50	0.611705	0.672259	0.956247	chromosome 2 open reading frame 50
C2orf54	-0.394519	0.663354	0.947811
C2orf57	0.142557	0.983826	1
C2orf61	-0.368746	0.543312	0.825351
C2orf69	1.26044	0.0775305	0.196589	chromosome 2 open reading frame 69
C2orf73	-0.504387	0.00087951	0.00939686	chromosome 2 open reading frame 73
C2orf82	-0.519065	0.0139131	0.0588381
C2orf83	-0.631097	0.0443145	0.132044	chromosome 2 open reading frame 83
C2orf88	0.147687	0.979173	1	chromosome 2 open reading frame 88
C3	-0.440635	0.336807	0.582982	complement C3
C3AR1	-0.567622	0.00914694	0.0441545	complement C3a receptor 1
C3orf14	1.31495	0.00924525	0.0444935	chromosome 3 open reading frame 14
C3orf17	0.572356	0.193033	0.384461
C3orf18	-0.15393	0.999243	1	chromosome 3 open reading frame 18
C3orf20	-0.277332	0.96175	1	chromosome 3 open reading frame 20
C3orf22	-0.479302	0.0717368	0.185753	chromosome 3 open reading frame 22
C3orf30	-0.527243	0.0154919	0.0634254
C3orf33	0.579061	0.0349292	0.111674	chromosome 3 open reading frame 33
C3orf35	-0.421375	0.0289127	0.0976595	chromosome 3 open reading frame 35
C3orf36	-0.46481	0.0329306	0.107207	chromosome 3 putative open reading frame 36
C3orf38	0.738111	0.152117	0.321909	chromosome 3 open reading frame 38
C3orf49	-0.340949	0.468884	0.741481	chromosome 3 open reading frame 49
C3orf52	0.146005	0.391575	0.650193	chromosome 3 open reading frame 52
C3orf58	-0.0521027	0.998833	1
C3orf62	-0.0805961	0.988562	1	chromosome 3 open reading frame 62
C3orf67	-0.130172	0.99387	1
C4A	-0.0138221	1	1	complement C4A (Rodgers blood group)
C4B	-0.26206	0.644108	0.929968	complement C4B (Chido blood group)
C4BPA	-0.523464	0.00254786	0.018762	complement component 4 binding protein alpha
C4BPB	-0.525704	0.00200927	0.0160584	complement component 4 binding protein beta
C4orf17	-0.506038	0.00101326	0.0103572	chromosome 4 open reading frame 17
C4orf19	-0.355922	0.232589	0.442291	chromosome 4 open reading frame 19
C4orf22	-0.342074	0.175531	0.358454
C4orf26	-0.580347	0.0177804	0.0695879
C4orf27	0.463516	0.616597	0.902024
C4orf3	0.53517	0.263548	0.485522	chromosome 4 open reading frame 3
C4orf32	-0.510226	0.00761486	0.0390485
C4orf33	0.391106	0.605035	0.890073	chromosome 4 open reading frame 33
C4orf36	-0.215547	0.436121	0.703852	chromosome 4 open reading frame 36
C4orf45	-0.44873	0.0100682	0.0471029	chromosome 4 open reading frame 45
C4orf50	-0.0201247	0.999995	1	chromosome 4 open reading frame 50
C5	-0.438002	7.42355e-05	0.00163997	complement C5
C5AR1	-0.509795	0.790973	1	complement C5a receptor 1
C5AR2	-0.580697	0.357235	0.607402	complement component 5a receptor 2
C5orf15	0.297682	0.532058	0.813757	chromosome 5 open reading frame 15
C5orf17	-0.467077	0.00986134	0.0464668	chromosome 5 putative open reading frame 17
C5orf22	0.260588	0.118065	0.266598	chromosome 5 open reading frame 22
C5orf24	-0.0902259	0.999274	1	chromosome 5 open reading frame 24
C5orf28	0.00996816	1	1
C5orf30	0.434972	0.102414	0.241102
C5orf34	0.785093	0.00116048	0.0113145	chromosome 5 open reading frame 34
C5orf38	-0.364876	0.163017	0.338652	chromosome 5 open reading frame 38
C5orf42	0.446131	0.0157606	0.0641681
C5orf45	-0.148306	0.999558	1
C5orf46	-0.472681	0.106419	0.247797	chromosome 5 open reading frame 46
C5orf51	-0.207904	0.461905	0.73347	chromosome 5 open reading frame 51
C5orf58	-0.455727	0.05941	0.162662	chromosome 5 open reading frame 58
C5orf64	-0.515814	0.0264065	0.091466	chromosome 5 open reading frame 64
C6	-0.518264	0.000133908	0.0025265	complement C6
C6orf1	-0.219132	0.803102	1
C6orf10	-0.554315	0.00966715	0.0458215
C6orf106	-0.456935	0.0127804	0.0554137
C6orf118	-0.489398	0.00215031	0.0168626	chromosome 6 open reading frame 118
C6orf136	0.197818	0.777588	1	chromosome 6 open reading frame 136
C6orf141	-0.361961	0.0101491	0.0473967	chromosome 6 open reading frame 141
C6orf15	-0.426163	0.777635	1	chromosome 6 open reading frame 15
C6orf183	-0.422306	0.0014047	0.0126747	symbol withdrawn, see [HGNC:21565](/data/gene-symbol-report/#!/hgnc_id/HGNC:21565)
C6orf201	-0.516808	0.0199898	0.075509	chromosome 6 open reading frame 201
C6orf203	-0.123326	0.997137	1
C6orf223	-0.569688	0.0834447	0.207354	chromosome 6 open reading frame 223
C6orf25	-0.515033	0.206604	0.404224
C6orf47	-0.366284	0.84542	1	chromosome 6 open reading frame 47
C6orf48	-0.24696	0.329344	0.573042
C6orf58	-0.513732	0.00486757	0.0289005	chromosome 6 open reading frame 58
C6orf62	-0.2099	0.440885	0.708855	chromosome 6 open reading frame 62
C6orf89	-0.302452	0.0473085	0.138273	chromosome 6 open reading frame 89
C7	-0.512484	3.95467e-05	0.00105684	complement C7
C7orf13	0.183617	0.552612	0.835356	symbol withdrawn, see [HGNC:48971](/data/gene-symbol-report/#!/hgnc_id/HGNC:48971)
C7orf25	1.69087	0.0021137	0.0166466	chromosome 7 open reading frame 25
C7orf26	-0.421028	0.0725771	0.18733	chromosome 7 open reading frame 26
C7orf31	-0.352359	0.0748	0.191251	chromosome 7 open reading frame 31
C7orf33	-0.202354	0.908865	1	chromosome 7 open reading frame 33
C7orf34	-0.963799	0.0324434	0.106205
C7orf43	-0.570402	0.123498	0.276177
C7orf49	-0.078196	0.974735	1
C7orf50	-0.291155	0.027181	0.0931471	chromosome 7 open reading frame 50
C7orf55	0.296491	0.810949	1
C7orf55-LUC7L2	-0.049202	0.999986	1
C7orf60	0.296188	0.38453	0.641221
C7orf61	-0.515405	0.0990092	0.23535	chromosome 7 open reading frame 61
C7orf62	-0.606498	0.0390155	0.120499
C7orf69	-0.340798	0.134462	0.293789	chromosome 7 open reading frame 69
C7orf76	-0.446706	0.00266293	0.0192616	symbol withdrawn, see [HGNC:10845](/data/gene-symbol-report/#!/hgnc_id/HGNC:10845)
C8A	-0.552454	0.00149448	0.0132283	complement C8 alpha chain
C8B	-0.3742	0.0214972	0.0794535	complement C8 beta chain
C8G	-1.03785	0.02104	0.0783154	complement C8 gamma chain
[truncated: 16,360 more rows]

## Sheet: HACE1-differentially expressed
Genes differentially expressed under hypoxia vs normoxia in HEK293 cells stably expressing HACE1
gene	fold change (log2)	pvalue	fdr	name
A1BG	0.0293142	0.999963	1	alpha-1-B glycoprotein
A1CF	-0.266809	0.00737448	0.110155	APOBEC1 complementation factor
A2M	-0.174622	0.567832	1	alpha-2-macroglobulin
A2ML1	-0.204782	0.00767044	0.113039	alpha-2-macroglobulin like 1
A4GALT	-0.186825	0.994614	1	alpha 1,4-galactosyltransferase (P blood group)
A4GNT	-0.187095	0.0648531	0.407034	alpha-1,4-N-acetylglucosaminyltransferase
AAAS	-0.124212	0.198955	0.79091	aladin WD repeat nucleoporin
AACS	-0.151619	0.998922	1	acetoacetyl-CoA synthetase
AADAC	-0.27006	0.00308024	0.0634805	arylacetamide deacetylase
AADACL2	-0.214674	0.00448833	0.0802306	arylacetamide deacetylase like 2
AADAT	-0.26271	0.00939342	0.127359	aminoadipate aminotransferase
AAGAB	-0.00562572	1	1	alpha and gamma adaptin binding protein
AAK1	-0.0595139	0.999971	1	AP2 associated kinase 1
AAMDC	-0.422301	0.608563	1	adipogenesis associated Mth938 domain containing
AAMP	0.017439	0.999912	1	angio associated migratory cell protein
AANAT	0.10246	0.999651	1	aralkylamine N-acetyltransferase
AAR2	-0.545787	0.0515148	0.353096	AAR2 splicing factor
AARS	-0.198199	0.17734	0.741764
AARS2	-0.265645	0.0157914	0.175041	alanyl-tRNA synthetase 2, mitochondrial
AASDH	-0.195701	0.855421	1	aminoadipate-semialdehyde dehydrogenase
AASDHPPT	-0.191593	0.832764	1	aminoadipate-semialdehyde dehydrogenase-phosphopantetheinyl transferase
AASS	-0.232536	0.0776143	0.451328	aminoadipate-semialdehyde synthase
AATBC	-0.110515	0.95533	1	apoptosis associated transcript in bladder cancer
AATF	-0.083039	0.987488	1	apoptosis antagonizing transcription factor
AATK-AS1	-0.265969	0.560579	1
ABAT	0.376836	0.343717	1	4-aminobutyrate aminotransferase
ABCA1	-0.163381	0.941331	1	ATP binding cassette subfamily A member 1
ABCA10	-0.323011	3.41164e-10	2.84686e-07	ATP binding cassette subfamily A member 10
ABCA11P	-0.209217	0.515613	1	ATP binding cassette subfamily A member 11, pseudogene
ABCA12	-0.213981	0.0301532	0.257467	ATP binding cassette subfamily A member 12
ABCA13	-0.267469	7.89992e-07	0.000161141	ATP binding cassette subfamily A member 13
ABCA2	-0.162914	0.997376	1	ATP binding cassette subfamily A member 2
ABCA3	-0.122335	0.993052	1	ATP binding cassette subfamily A member 3
ABCA4	-0.137892	0.999671	1	ATP binding cassette subfamily A member 4
ABCA5	-0.28374	0.735658	1	ATP binding cassette subfamily A member 5
ABCA6	-0.267631	0.000167758	0.00920744	ATP binding cassette subfamily A member 6
ABCA7	-0.172284	0.956023	1	ATP binding cassette subfamily A member 7
ABCA8	-0.292395	1.26236e-07	3.72892e-05	ATP binding cassette subfamily A member 8
ABCA9	-0.301723	1.20512e-05	0.00133233	ATP binding cassette subfamily A member 9
ABCB1	-0.301594	0.0406725	0.309434	ATP binding cassette subfamily B member 1
ABCB10	-0.157592	0.726776	1	ATP binding cassette subfamily B member 10
ABCB11	-0.196528	0.497745	1	ATP binding cassette subfamily B member 11
ABCB4	-0.114907	0.986721	1	ATP binding cassette subfamily B member 4
ABCB5	-0.281494	0.000359214	0.016006	ATP binding cassette subfamily B member 5
ABCB6	0.0603438	1	1	ATP binding cassette subfamily B member 6 (Langereis blood group)
ABCB7	-0.0884056	0.999949	1	ATP binding cassette subfamily B member 7
ABCB8	-0.052512	1	1	ATP binding cassette subfamily B member 8
ABCB9	-0.0138587	1	1	ATP binding cassette subfamily B member 9
ABCC1	-0.174888	0.484042	1	ATP binding cassette subfamily C member 1
ABCC10	-0.28905	0.169027	0.722133	ATP binding cassette subfamily C member 10
ABCC11	-0.0460023	1	1	ATP binding cassette subfamily C member 11
ABCC12	-0.199915	0.749671	1	ATP binding cassette subfamily C member 12
ABCC13	-0.280745	5.10905e-05	0.00385975	ATP binding cassette subfamily C member 13 (pseudogene)
ABCC2	-0.268162	0.203501	0.800582	ATP binding cassette subfamily C member 2
ABCC3	-0.263337	0.683145	1	ATP binding cassette subfamily C member 3
ABCC4	-0.428148	0.145763	0.660718	ATP binding cassette subfamily C member 4
ABCC5	-0.157764	0.98673	1	ATP binding cassette subfamily C member 5
ABCC6	-0.280293	0.312543	1	ATP binding cassette subfamily C member 6
ABCC8	-0.127842	0.999582	1	ATP binding cassette subfamily C member 8
ABCC9	-0.262797	0.0012694	0.0371543	ATP binding cassette subfamily C member 9
ABCD1	-0.214527	0.569411	1	ATP binding cassette subfamily D member 1
ABCD2	-0.237825	0.0713008	0.430998	ATP binding cassette subfamily D member 2
ABCD3	-0.447899	0.000974318	0.0316576	ATP binding cassette subfamily D member 3
ABCD4	-0.378626	0.062435	0.397604	ATP binding cassette subfamily D member 4
ABCE1	-0.15044	0.899476	1	ATP binding cassette subfamily E member 1
ABCF1	-0.0510541	0.999736	1	ATP binding cassette subfamily F member 1
ABCF2	-0.210346	0.0992158	0.525961	ATP binding cassette subfamily F member 2
ABCF3	-0.114646	0.996196	1	ATP binding cassette subfamily F member 3
ABCG1	0.0722216	1	1	ATP binding cassette subfamily G member 1
ABCG2	-0.193679	0.98588	1	ATP binding cassette subfamily G member 2 (Junior blood group)
ABCG4	0.0672533	0.999995	1	ATP binding cassette subfamily G member 4
ABCG5	0.146	0.996854	1	ATP binding cassette subfamily G member 5
ABCG8	0.064701	0.999793	1	ATP binding cassette subfamily G member 8
ABHD1	0.0518556	0.999244	1	abhydrolase domain containing 1
ABHD10	0.290255	0.435117	1	abhydrolase domain containing 10, depalmitoylase
ABHD11	0.0262487	1	1	abhydrolase domain containing 11
ABHD12	-0.158007	0.629818	1	abhydrolase domain containing 12, lysophospholipase
ABHD12B	-0.318926	0.000521903	0.0207383	abhydrolase domain containing 12B
ABHD13	-0.245266	0.217828	0.835151	abhydrolase domain containing 13
ABHD14A	-0.628502	0.179454	0.747371	abhydrolase domain containing 14A
ABHD14A-ACY1	-0.43964	0.314186	1	ABHD14A-ACY1 readthrough
ABHD14B	-0.242786	0.767474	1	abhydrolase domain containing 14B
ABHD15	-0.111707	0.777849	1	abhydrolase domain containing 15
ABHD16A	0.0788761	0.999998	1	abhydrolase domain containing 16A, phospholipase
ABHD16B	0.213848	0.744724	1	abhydrolase domain containing 16B
ABHD17A	-0.35619	0.0281183	0.246394	abhydrolase domain containing 17A, depalmitoylase
ABHD17B	-0.205907	0.466115	1	abhydrolase domain containing 17B, depalmitoylase
ABHD18	0.0594495	0.994142	1	abhydrolase domain containing 18
ABHD2	-0.157515	0.581513	1	abhydrolase domain containing 2, acylglycerol lipase
ABHD3	-0.494914	0.0583139	0.381649	abhydrolase domain containing 3, phospholipase
ABHD4	0.0670711	0.999851	1	abhydrolase domain containing 4, N-acyl phospholipase B
ABHD5	-0.353888	0.400073	1	abhydrolase domain containing 5, lysophosphatidic acid acyltransferase
ABHD6	0.209631	0.973781	1	abhydrolase domain containing 6, acylglycerol lipase
ABHD8	0.123037	0.817554	1	abhydrolase domain containing 8
ABI1	-0.135261	0.21156	0.821105	abl interactor 1
ABI2	-0.0626522	0.985412	1	abl interactor 2
ABI3	0.0856786	1	1	ABI family member 3
ABI3BP	-0.148429	0.999629	1	ABI family member 3 binding protein
ABL1	-0.140751	0.962493	1	ABL proto-oncogene 1, non-receptor tyrosine kinase
ABL2	-0.168055	0.969022	1	ABL proto-oncogene 2, non-receptor tyrosine kinase
ABLIM1	0.0804933	1	1	actin binding LIM protein 1
ABLIM2	0.0415484	1	1	actin binding LIM protein family member 2
ABLIM3	0.129659	0.999988	1	actin binding LIM protein family member 3
ABO	0.0546481	0.999146	1	ABO, alpha 1-3-N-acetylgalactosaminyltransferase and alpha 1-3-galactosyltransferase
ABR	-0.0499862	1	1	ABR activator of RhoGEF and GTPase
ABRA	0.102321	0.987011	1	actin binding Rho activating protein
ABRACL	0.0207917	0.982432	1	ABRA C-terminal like
ABT1	0.480754	0.492261	1	activator of basal transcription 1
ABTB1	-0.0288661	1	1	ankyrin repeat and BTB domain containing 1
ABTB2	0.0687311	0.999136	1	ankyrin repeat and BTB domain containing 2
ACAA1	0.23352	0.211755	0.821482	acetyl-CoA acyltransferase 1
ACAA2	-0.208083	0.655203	1	acetyl-CoA acyltransferase 2
ACACA	-0.406038	1.45972e-05	0.00147239	acetyl-CoA carboxylase alpha
ACACB	-0.0559904	1	1	acetyl-CoA carboxylase beta
ACAD10	-0.196652	0.923576	1	acyl-CoA dehydrogenase family member 10
ACAD11	0.27137	0.983742	1	acyl-CoA dehydrogenase family member 11
ACAD8	0.159291	0.999228	1	acyl-CoA dehydrogenase family member 8
ACAD9	-0.0385279	0.996167	1	acyl-CoA dehydrogenase family member 9
ACADL	0.650038	0.0154236	0.173512	acyl-CoA dehydrogenase long chain
ACADM	0.0693904	0.997997	1	acyl-CoA dehydrogenase medium chain
ACADS	0.127001	0.908251	1	acyl-CoA dehydrogenase short chain
ACADSB	0.646252	0.552191	1	acyl-CoA dehydrogenase short/branched chain
ACADVL	-0.163619	0.863519	1	acyl-CoA dehydrogenase very long chain
ACAN	-0.13236	1	1	aggrecan
ACAP1	0.0878817	1	1	ArfGAP with coiled-coil, ankyrin repeat and PH domains 1
ACAP2	0.11692	0.999998	1	ArfGAP with coiled-coil, ankyrin repeat and PH domains 2
ACAP3	-0.101248	0.996844	1	ArfGAP with coiled-coil, ankyrin repeat and PH domains 3
ACAT1	0.143649	0.898248	1	acetyl-CoA acetyltransferase 1
ACAT2	0.0795341	0.986649	1	acetyl-CoA acetyltransferase 2
ACBD3	-0.0894184	0.758259	1	acyl-CoA binding domain containing 3
ACBD4	-0.130324	0.93733	1	acyl-CoA binding domain containing 4
ACBD5	-0.0832015	0.999268	1	acyl-CoA binding domain containing 5
ACBD6	0.635692	0.428751	1	acyl-CoA binding domain containing 6
ACBD7	0.717402	0.572566	1	acyl-CoA binding domain containing 7
ACCS	-0.041972	0.999973	1	1-aminocyclopropane-1-carboxylate synthase homolog (inactive)
ACD	0.18074	0.993782	1	ACD shelterin complex subunit and telomerase recruitment factor
ACE	0.0562106	1	1	angiotensin I converting enzyme
ACE2	-0.229492	0.127518	0.609472	angiotensin I converting enzyme 2
ACER1	0.424409	0.448412	1	alkaline ceramidase 1
ACER2	-0.242576	0.168299	0.720867	alkaline ceramidase 2
ACER3	-0.341328	0.00938239	0.127304	alkaline ceramidase 3
ACHE	-0.227486	0.708568	1	acetylcholinesterase (Cartwright blood group)
ACIN1	-0.160237	0.967854	1	apoptotic chromatin condensation inducer 1
ACKR1	-0.109251	0.999999	1	atypical chemokine receptor 1 (Duffy blood group)
ACKR2	-0.131894	0.94505	1	atypical chemokine receptor 2
ACKR3	-0.130979	0.882148	1	atypical chemokine receptor 3
ACKR4	-0.351597	0.0495275	0.345977	atypical chemokine receptor 4
ACLY	-0.19749	0.134482	0.628262	ATP citrate lyase
ACMSD	-0.280169	0.00884466	0.123218	aminocarboxymuconate semialdehyde decarboxylase
ACO1	-0.26354	0.144822	0.658244	aconitase 1
ACO2	-0.547647	2.93263e-07	7.17829e-05	aconitase 2
ACOT11	0.0105405	1	1	acyl-CoA thioesterase 11
ACOT12	-0.229695	0.277686	0.951764	acyl-CoA thioesterase 12
ACOT13	-0.208928	0.811393	1	acyl-CoA thioesterase 13
ACOT2	0.0572716	0.999129	1	acyl-CoA thioesterase 2
ACOT4	0.0204643	0.999955	1	acyl-CoA thioesterase 4
ACOT7	0.0654848	0.999237	1	acyl-CoA thioesterase 7
ACOT8	0.23048	0.425878	1	acyl-CoA thioesterase 8
ACOT9	-0.420146	0.12613	0.6052	acyl-CoA thioesterase 9
ACOX1	-0.0140097	1	1	acyl-CoA oxidase 1
ACOX2	-0.271354	0.782929	1	acyl-CoA oxidase 2
ACOX3	-0.22793	0.995428	1	acyl-CoA oxidase 3, pristanoyl
ACOXL	-0.260249	0.467996	1	acyl-CoA oxidase like
ACP1	-0.214489	0.187277	0.763974	acid phosphatase 1
ACP2	-0.0370012	0.999993	1	acid phosphatase 2, lysosomal
ACP5	-0.526246	0.971935	1	acid phosphatase 5, tartrate resistant
ACP6	0.0212476	1	1	acid phosphatase 6, lysophosphatidic
ACPP	-0.157601	0.929517	1
ACPT	0.185668	0.997888	1
ACR	-0.151657	0.878608	1	acrosin
ACRBP	-0.39348	0.0014922	0.0408817	acrosin binding protein
ACRC	-0.200119	0.791069	1
ACRV1	-0.154726	0.980642	1	acrosomal vesicle protein 1
ACSBG1	-0.322152	0.875257	1	acyl-CoA synthetase bubblegum family member 1
ACSBG2	-0.282237	0.537232	1	acyl-CoA synthetase bubblegum family member 2
ACSF2	0.645917	0.041654	0.312754	acyl-CoA synthetase family member 2
ACSF3	-0.0511864	0.999992	1	acyl-CoA synthetase family member 3
ACSL1	0.145975	0.996481	1	acyl-CoA synthetase long chain family member 1
ACSL3	-0.275256	0.136119	0.633105	acyl-CoA synthetase long chain family member 3
ACSL4	-0.212538	0.597597	1	acyl-CoA synthetase long chain family member 4
ACSL5	-0.29081	0.022304	0.214488	acyl-CoA synthetase long chain family member 5
ACSL6	0.0196435	1	1	acyl-CoA synthetase long chain family member 6
ACSM1	-0.137072	0.87591	1	acyl-CoA synthetase medium chain family member 1
ACSM2B	-0.339005	0.280704	0.957277	acyl-CoA synthetase medium chain family member 2B
ACSM3	-0.218104	0.00935699	0.127241	acyl-CoA synthetase medium chain family member 3
ACSM5	-0.301897	0.249501	0.901128	acyl-CoA synthetase medium chain family member 5
ACSM6	-0.293335	0.199153	0.791182	acyl-CoA synthetase medium chain family member 6
ACSS1	0.22217	0.860271	1	acyl-CoA synthetase short chain family member 1
ACSS2	0.183729	0.992198	1	acyl-CoA synthetase short chain family member 2
ACSS3	-0.20499	0.685566	1	acyl-CoA synthetase short chain family member 3
ACTA1	-0.207866	0.246336	0.894075	actin alpha 1, skeletal muscle
ACTA2	-0.233898	0.773568	1	actin alpha 2, smooth muscle
ACTB	-0.083052	0.586643	1	actin beta
ACTC1	-0.0306276	0.997471	1	actin alpha cardiac muscle 1
ACTG1	-0.39423	0.0235874	0.221667	actin gamma 1
ACTG2	-0.18711	0.690384	1	actin gamma 2, smooth muscle
ACTL6A	-0.0297461	0.961185	1	actin like 6A
ACTL6B	0.0173779	0.999862	1	actin like 6B
ACTL7A	-0.105041	0.805182	1	actin like 7A
ACTL7B	-0.334788	0.204728	0.804107	actin like 7B
ACTL8	-0.12451	0.997148	1	actin like 8
ACTL9	-0.0278309	0.925089	1	actin like 9
ACTN1	-0.196032	0.745148	1	actinin alpha 1
ACTN2	-0.10653	0.999952	1	actinin alpha 2
ACTN3	-0.0701822	0.999989	1	actinin alpha 3 (gene/pseudogene)
ACTN4	-0.0518415	0.999611	1	actinin alpha 4
ACTR10	-0.25164	0.63089	1	actin related protein 10
ACTR1A	-0.253961	0.0137113	0.160514	actin related protein 1A
ACTR1B	0.0227867	0.999997	1	actin related protein 1B
ACTR2	-0.194716	0.312112	1	actin related protein 2
ACTR3	-0.0445005	0.995659	1	actin related protein 3
ACTR3B	-0.278765	0.0193852	0.195368	actin related protein 3B
ACTR3C	-0.295878	0.0478953	0.339095	actin related protein 3C
ACTR5	-0.176676	0.728837	1	actin related protein 5
ACTR6	0.137521	0.831717	1	actin related protein 6
ACTR8	-0.160202	0.912989	1	actin related protein 8
ACTRT1	-0.223022	0.319833	1	actin related protein T1
ACTRT2	0.239787	0.123249	0.59721	actin related protein T2
ACTRT3	1.32684	0.0973929	0.520506	actin related protein T3
ACVR1	-0.564509	0.00190248	0.0479749	activin A receptor type 1
ACVR1B	-0.481193	0.00208946	0.0501417	activin A receptor type 1B
ACVR2A	-0.575773	0.0156792	0.174659	activin A receptor type 2A
ACVR2B	-0.17105	0.972299	1	activin A receptor type 2B
ACVRL1	0.616638	0.759169	1	activin A receptor like type 1
ACY1	0.0942946	0.999983	1	aminoacylase 1
ACY3	-0.125247	0.953295	1	aminoacylase 3
ACYP1	-0.0178321	0.99977	1	acylphosphatase 1
ACYP2	0.0143832	0.999553	1	acylphosphatase 2
ADA	0.0420309	0.999939	1	adenosine deaminase
ADAD1	-0.159897	0.0099055	0.131676	adenosine deaminase domain containing 1
ADAD2	0.0221585	1	1	adenosine deaminase domain containing 2
ADAL	-0.0201954	1	1	adenosine deaminase like
ADAM10	-0.371089	0.130667	0.617766	ADAM metallopeptidase domain 10
ADAM11	-0.389471	0.412143	1	ADAM metallopeptidase domain 11
ADAM12	-0.231699	0.999864	1	ADAM metallopeptidase domain 12
ADAM15	-0.00321108	1	1	ADAM metallopeptidase domain 15
ADAM17	-0.0567915	0.999004	1	ADAM metallopeptidase domain 17
ADAM18	-0.299547	0.00030576	0.0144108	ADAM metallopeptidase domain 18
ADAM19	-0.144599	1	1	ADAM metallopeptidase domain 19
ADAM2	-0.276783	0.00035109	0.0157587	ADAM metallopeptidase domain 2
ADAM20	-0.361224	0.000604725	0.0232737	ADAM metallopeptidase domain 20
ADAM21	-0.359294	0.0368127	0.29042	ADAM metallopeptidase domain 21
ADAM22	-0.198367	0.993673	1	ADAM metallopeptidase domain 22
ADAM23	-0.191224	0.197605	0.788267	ADAM metallopeptidase domain 23
ADAM28	-0.285249	0.663126	1	ADAM metallopeptidase domain 28
ADAM29	-0.298266	0.0441397	0.323868	ADAM metallopeptidase domain 29
ADAM30	-0.23946	0.00210512	0.0503199	ADAM metallopeptidase domain 30
ADAM32	-0.293078	2.51522e-06	0.000394654	ADAM metallopeptidase domain 32
ADAM33	-0.0623098	1	1	ADAM metallopeptidase domain 33
ADAM5	-0.344115	0.00090543	0.0302216	ADAM metallopeptidase domain 5 (pseudogene)
ADAM7	-0.198106	0.394516	1	ADAM metallopeptidase domain 7
ADAM8	-0.0161895	1	1	ADAM metallopeptidase domain 8
ADAM9	-0.14879	0.457168	1	ADAM metallopeptidase domain 9
ADAMDEC1	-0.290439	0.1983	0.789805	ADAM like decysin 1
ADAMTS1	0.0893039	0.924083	1	ADAM metallopeptidase with thrombospondin type 1 motif 1
ADAMTS10	0.264028	0.999982	1	ADAM metallopeptidase with thrombospondin type 1 motif 10
ADAMTS12	-0.0499511	1	1	ADAM metallopeptidase with thrombospondin type 1 motif 12
ADAMTS13	-0.313262	0.00381753	0.0718793	ADAM metallopeptidase with thrombospondin type 1 motif 13
ADAMTS14	-0.106961	1	1	ADAM metallopeptidase with thrombospondin type 1 motif 14
ADAMTS15	-0.0458335	0.999984	1	ADAM metallopeptidase with thrombospondin type 1 motif 15
ADAMTS16	-0.184231	0.996445	1	ADAM metallopeptidase with thrombospondin type 1 motif 16
ADAMTS17	0.0944721	0.999994	1	ADAM metallopeptidase with thrombospondin type 1 motif 17
ADAMTS18	-0.0318655	1	1	ADAM metallopeptidase with thrombospondin type 1 motif 18
ADAMTS19	-0.0226392	1	1	ADAM metallopeptidase with thrombospondin type 1 motif 19
ADAMTS2	0.304218	0.939008	1	ADAM metallopeptidase with thrombospondin type 1 motif 2
ADAMTS20	-0.281796	1.36141e-07	3.90512e-05	ADAM metallopeptidase with thrombospondin type 1 motif 20
ADAMTS3	0.443506	0.720363	1	ADAM metallopeptidase with thrombospondin type 1 motif 3
ADAMTS4	-0.415066	0.26545	0.929738	ADAM metallopeptidase with thrombospondin type 1 motif 4
ADAMTS5	0.480073	0.504057	1	ADAM metallopeptidase with thrombospondin type 1 motif 5
ADAMTS6	-0.234208	0.148451	0.666648	ADAM metallopeptidase with thrombospondin type 1 motif 6
ADAMTS7	-0.133415	0.927052	1	ADAM metallopeptidase with thrombospondin type 1 motif 7
ADAMTS8	-0.0497314	0.975906	1	ADAM metallopeptidase with thrombospondin type 1 motif 8
ADAMTS9	-0.0665575	1	1	ADAM metallopeptidase with thrombospondin type 1 motif 9
ADAMTSL1	-0.118666	0.784116	1	ADAMTS like 1
ADAMTSL3	-0.115961	1	1	ADAMTS like 3
ADAMTSL4	-0.125016	0.999955	1	ADAMTS like 4
ADAMTSL5	-0.273884	0.467195	1	ADAMTS like 5
ADAP1	0.69435	0.390872	1	ArfGAP with dual PH domains 1
ADAP2	0.06604	0.968366	1	ArfGAP with dual PH domains 2
ADAR	0.075088	0.999999	1	adenosine deaminase RNA specific
ADARB1	-0.5733	0.00291228	0.0613819	adenosine deaminase RNA specific B1
ADARB2	-0.0621224	0.999998	1	adenosine deaminase RNA specific B2 (inactive)
ADAT1	-0.319011	0.0763443	0.446916	adenosine deaminase tRNA specific 1
ADAT2	-0.582051	0.115068	0.572167	adenosine deaminase tRNA specific 2
ADAT3	-0.184701	0.430793	1	adenosine deaminase tRNA specific 3
ADCK1	0.278975	0.602899	1	aarF domain containing kinase 1
ADCK2	0.127443	0.984752	1	aarF domain containing kinase 2
ADCK3	0.0740696	0.981235	1
ADCK4	-0.328741	0.865018	1
ADCK5	0.258629	0.998665	1	aarF domain containing kinase 5
ADCY1	0.0211333	1	1	adenylate cyclase 1
ADCY10	-0.273281	1.31582e-05	0.00137193	adenylate cyclase 10
ADCY2	-0.014049	1	1	adenylate cyclase 2
ADCY3	-0.0441968	1	1	adenylate cyclase 3
ADCY4	-0.195897	0.991945	1	adenylate cyclase 4
ADCY5	-0.317844	0.971817	1	adenylate cyclase 5
ADCY6	-0.198926	0.449309	1	adenylate cyclase 6
ADCY7	-0.107082	0.999963	1	adenylate cyclase 7
ADCY8	-0.151826	0.311157	1	adenylate cyclase 8
ADCY9	-0.417952	0.70371	1	adenylate cyclase 9
ADCYAP1	-0.0177275	0.999926	1	adenylate cyclase activating polypeptide 1
ADCYAP1R1	0.0246245	1	1	ADCYAP receptor type I
ADD1	-0.553461	0.000464002	0.0193594	adducin 1
ADD2	0.125788	0.993947	1	adducin 2
ADD3	-0.0601173	0.999713	1	adducin 3
ADGRA1	-0.028099	1	1	adhesion G protein-coupled receptor A1
ADGRA2	0.140702	0.995617	1	adhesion G protein-coupled receptor A2
ADGRA3	-0.201354	0.727773	1	adhesion G protein-coupled receptor A3
ADGRB1	-0.0221807	1	1	adhesion G protein-coupled receptor B1
ADGRB2	-0.127732	0.999912	1	adhesion G protein-coupled receptor B2
ADGRB3	-0.28988	0.00088289	0.0297396	adhesion G protein-coupled receptor B3
ADGRD1	-0.11987	0.955628	1	adhesion G protein-coupled receptor D1
ADGRD2	-0.206808	0.704697	1	adhesion G protein-coupled receptor D2
ADGRE1	-0.253529	0.473958	1	adhesion G protein-coupled receptor E1
ADGRE2	-0.248524	0.188893	0.767595	adhesion G protein-coupled receptor E2
ADGRE3	-0.309124	0.449297	1	adhesion G protein-coupled receptor E3
ADGRE5	-0.303671	0.229595	0.859308	adhesion G protein-coupled receptor E5
ADGRF1	-0.180267	0.332065	1	adhesion G protein-coupled receptor F1
ADGRF2	0.0522493	0.999928	1	adhesion G protein-coupled receptor F2
ADGRF3	0.175673	0.999872	1	adhesion G protein-coupled receptor F3
ADGRF4	-0.0835983	0.883388	1	adhesion G protein-coupled receptor F4
ADGRF5	-0.249814	0.0153871	0.173481	adhesion G protein-coupled receptor F5
ADGRG1	-0.110789	0.999403	1	adhesion G protein-coupled receptor G1
ADGRG2	-0.107033	1	1	adhesion G protein-coupled receptor G2
ADGRG3	-0.149539	0.999438	1	adhesion G protein-coupled receptor G3
ADGRG4	-0.292679	0.152806	0.678734	adhesion G protein-coupled receptor G4
ADGRG5	0.21692	0.611823	1	adhesion G protein-coupled receptor G5
ADGRG6	-0.0819722	0.997207	1	adhesion G protein-coupled receptor G6
ADGRG7	-0.279156	0.00102425	0.0327581	adhesion G protein-coupled receptor G7
ADGRL1	-0.242986	0.310958	1	adhesion G protein-coupled receptor L1
ADGRL2	-0.217859	0.381817	1	adhesion G protein-coupled receptor L2
ADGRL3	-0.103554	0.995516	1	adhesion G protein-coupled receptor L3
ADGRL4	-0.215498	0.0792322	0.458576	adhesion G protein-coupled receptor L4
ADGRV1	-0.175428	0.858047	1	adhesion G protein-coupled receptor V1
ADH1A	-0.550983	0.0221423	0.213267	alcohol dehydrogenase 1A (class I), alpha polypeptide
ADH1B	-0.188072	0.551685	1	alcohol dehydrogenase 1B (class I), beta polypeptide
ADH1C	-0.153086	0.980821	1	alcohol dehydrogenase 1C (class I), gamma polypeptide
ADH4	-0.224535	0.0337104	0.276297	alcohol dehydrogenase 4 (class II), pi polypeptide
ADH5	-0.0504045	0.99713	1	alcohol dehydrogenase 5 (class III), chi polypeptide
ADH6	-0.219107	0.673129	1	alcohol dehydrogenase 6 (class V)
ADH7	-0.10513	0.999426	1	alcohol dehydrogenase 7 (class IV), mu or sigma polypeptide
ADHFE1	-0.255391	0.993785	1	alcohol dehydrogenase iron containing 1
ADI1	0.386165	0.189024	0.767595	acireductone dioxygenase 1
ADIG	-0.28025	0.0412384	0.311545	adipogenin
ADIPOQ	-0.132658	0.80686	1	adiponectin, C1Q and collagen domain containing
ADIPOR1	-0.362341	0.0378352	0.294563	adiponectin receptor 1
ADIPOR2	-0.443209	0.215106	0.830093	adiponectin receptor 2
ADIRF	-0.289962	0.0548657	0.366664	adipogenesis regulatory factor
ADK	0.0189197	1	1	adenosine kinase
ADM	0.355856	0.232324	0.86476	adrenomedullin
ADM2	0.0290888	0.999808	1	adrenomedullin 2
ADNP	-0.691483	0.0307041	0.260594	activity dependent neuroprotector homeobox
ADNP2	-0.0609994	0.922533	1	ADNP homeobox 2
ADO	-0.0511533	0.979683	1	2-aminoethanethiol dioxygenase
ADORA1	-0.109081	0.98692	1	adenosine A1 receptor
ADORA2A	0.247329	0.857574	1	adenosine A2a receptor
ADORA2B	-0.0262813	0.993123	1	adenosine A2b receptor
ADORA3	0.42526	0.996868	1	adenosine A3 receptor
ADPGK	-0.171977	0.954507	1	ADP dependent glucokinase
ADPRH	-0.142972	0.998424	1	ADP-ribosylarginine hydrolase
ADPRHL1	-0.230585	0.878532	1	ADP-ribosylhydrolase like 1
ADPRHL2	0.088073	0.803195	1
ADPRM	-0.428143	0.516239	1	ADP-ribose/CDP-alcohol diphosphatase, manganese dependent
ADRA1A	-0.252783	0.144996	0.658708	adrenoceptor alpha 1A
ADRA1B	-0.255005	0.993618	1	adrenoceptor alpha 1B
ADRA1D	0.234895	0.986381	1	adrenoceptor alpha 1D
ADRA2A	-0.0871147	0.985521	1	adrenoceptor alpha 2A
ADRA2B	0.0260421	0.998168	1	adrenoceptor alpha 2B
ADRA2C	0.0374145	0.99976	1	adrenoceptor alpha 2C
ADRB1	-0.0762972	0.999362	1	adrenoceptor beta 1
ADRB2	-0.429562	0.0612545	0.393657	adrenoceptor beta 2
ADRB3	0.344021	0.738697	1	adrenoceptor beta 3
ADRBK1	0.0827179	0.999451	1
ADRBK2	0.0539885	1	1
ADRM1	-0.0318946	0.998791	1	adhesion regulating molecule 1
ADSL	0.138702	0.468892	1	adenylosuccinate lyase
ADSS	-0.251216	0.473538	1
ADSSL1	-0.0995222	0.870452	1
ADTRP	-0.210856	0.966426	1	androgen dependent TFPI regulating protein
AEBP1	-0.13584	0.99149	1	AE binding protein 1
AEBP2	-0.216312	0.774721	1	AE binding protein 2
AEN	-0.127174	0.418846	1	apoptosis enhancing nuclease
AES	0.0810746	0.921191	1
AFAP1	0.0488224	1	1	actin filament associated protein 1
AFAP1-AS1	0.095979	0.694517	1	AFAP1 antisense RNA 1
AFAP1L1	-0.215937	0.999869	1	actin filament associated protein 1 like 1
AFAP1L2	-0.248204	0.44554	1	actin filament associated protein 1 like 2
AFF1	-0.107038	0.999999	1	AF4/FMR2 family member 1
AFF2	0.135722	0.999646	1	AF4/FMR2 family member 2
AFF3	0.271409	0.968492	1	AF4/FMR2 family member 3
AFF4	0.0520844	1	1	AF4/FMR2 family member 4
AFG3L1P	-0.442197	0.311132	1	AFG3 like matrix AAA peptidase subunit 1, pseudogene
AFG3L2	-0.359032	0.0053884	0.0902414	AFG3 like matrix AAA peptidase subunit 2
AFM	-0.257098	0.356138	1	afamin
AFP	-0.226543	0.00818653	0.117505	alpha fetoprotein
AFTPH	-0.244692	0.717279	1	aftiphilin
AGA	-0.35537	0.267113	0.932639	aspartylglucosaminidase
AGAP1	-0.121439	0.999571	1	ArfGAP with GTPase domain, ankyrin repeat and PH domain 1
AGAP11	-0.412146	0.115672	0.573308	ArfGAP with GTPase domain, ankyrin repeat and PH domain 11
AGAP2	-0.0111051	1	1	ArfGAP with GTPase domain, ankyrin repeat and PH domain 2
AGAP3	-0.265625	0.24649	0.894282	ArfGAP with GTPase domain, ankyrin repeat and PH domain 3
AGAP4	-0.641434	4.22394e-08	1.58251e-05	ArfGAP with GTPase domain, ankyrin repeat and PH domain 4
AGBL1	-0.245409	0.148983	0.66871	ATP/GTP binding protein like 1
AGBL2	-0.27025	5.73206e-05	0.00426029	ATP/GTP binding protein like 2
AGBL3	-0.244299	0.113022	0.567052	ATP/GTP binding protein like 3
AGBL4	-0.182318	0.358383	1	ATP/GTP binding protein like 4
AGBL5	-0.001038	1	1	ATP/GTP binding protein like 5
AGER	-0.0870102	0.999393	1	advanced glycosylation end-product specific receptor
AGFG1	-0.20748	0.33655	1	ArfGAP with FG repeats 1
AGFG2	-0.154264	0.96718	1	ArfGAP with FG repeats 2
AGGF1	0.237311	0.998258	1	angiogenic factor with G-patch and FHA domains 1
AGK	-0.236974	0.283646	0.96233	acylglycerol kinase
AGL	-0.338489	0.256302	0.912388	amylo-alpha-1, 6-glucosidase, 4-alpha-glucanotransferase
AGMAT	-0.127334	0.615591	1	agmatinase
AGMO	-0.288254	0.000486691	0.0199881	alkylglycerol monooxygenase
AGO1	0.00468291	1	1	argonaute RISC component 1
AGO2	0.0603289	1	1	argonaute RISC catalytic component 2
AGO3	-0.190782	0.997328	1	argonaute RISC catalytic component 3
AGO4	0.207952	0.996022	1	argonaute RISC component 4
AGPAT1	-0.350614	0.00198651	0.0491488	1-acylglycerol-3-phosphate O-acyltransferase 1
AGPAT2	-0.130945	0.873347	1	1-acylglycerol-3-phosphate O-acyltransferase 2
AGPAT3	-0.327421	0.0501395	0.348	1-acylglycerol-3-phosphate O-acyltransferase 3
AGPAT4	-0.443341	0.0274011	0.242657	1-acylglycerol-3-phosphate O-acyltransferase 4
AGPAT4-IT1	0.498686	0.797715	1	AGPAT4 intronic transcript 1
AGPAT5	-0.690349	5.09009e-06	0.000672257	1-acylglycerol-3-phosphate O-acyltransferase 5
AGPS	-0.0987494	0.977125	1	alkylglycerone phosphate synthase
AGR2	-0.307876	0.00200976	0.0492174	anterior gradient 2, protein disulphide isomerase family member
AGR3	-0.319051	0.00249135	0.0562561	anterior gradient 3, protein disulphide isomerase family member
AGRP	-0.281227	0.109954	0.557298	agouti related neuropeptide
AGT	-0.193059	0.831504	1	angiotensinogen
AGTPBP1	0.0295493	1	1	ATP/GTP binding protein 1
AGTR1	-0.361097	0.0745423	0.441008	angiotensin II receptor type 1
AGTR2	-0.0319494	0.606009	1	angiotensin II receptor type 2
AGTRAP	-0.150843	0.909225	1	angiotensin II receptor associated protein
AGVR6190	-0.0487528	0.897267	1
AGXT	0.0598632	0.999435	1	alanine--glyoxylate and serine--pyruvate aminotransferase
AGXT2	-0.0874875	0.999948	1	alanine--glyoxylate aminotransferase 2
AHCTF1	-0.0916868	0.999999	1	AT-hook containing transcription factor 1
AHCY	0.0876252	0.894042	1	adenosylhomocysteinase
AHCYL1	-0.236768	0.0463831	0.332853	adenosylhomocysteinase like 1
AHCYL2	-0.167765	0.979938	1	adenosylhomocysteinase like 2
AHDC1	0.344831	0.739178	1	AT-hook DNA binding motif containing 1
AHI1	-0.12962	0.999534	1	Abelson helper integration site 1
AHNAK	-0.0115334	0.999856	1	AHNAK nucleoprotein
AHNAK2	0.314253	0.511826	1	AHNAK nucleoprotein 2
AHR	-0.282692	0.296466	0.986829	aryl hydrocarbon receptor
AHRR	-0.0560559	0.999988	1	aryl-hydrocarbon receptor repressor
AHSA1	-0.035011	0.999996	1	activator of HSP90 ATPase activity 1
AHSA2	-0.460375	0.0316628	0.265661
AHSG	-0.180432	0.0286699	0.249206	alpha 2-HS glycoprotein
AHSP	-0.144545	0.186912	0.763459	alpha hemoglobin stabilizing protein
AICDA	0.00716168	0.999996	1	activation induced cytidine deaminase
AIDA	-0.0537662	0.996583	1	axin interactor, dorsalization associated
AIF1	-0.337565	0.478332	1	allograft inflammatory factor 1
AIF1L	0.118503	0.860074	1	allograft inflammatory factor 1 like
AIFM1	-0.931672	6.53001e-08	2.10496e-05	apoptosis inducing factor mitochondria associated 1
AIFM2	0.0895459	0.99996	1	apoptosis inducing factor mitochondria associated 2
AIFM3	-0.188574	0.983809	1	apoptosis inducing factor mitochondria associated 3
AIG1	-0.456554	0.0514514	0.353044	androgen induced 1
AIM1L	0.616304	0.607466	1
AIM2	-0.249518	0.0280133	0.24595	absent in melanoma 2
AIMP1	-0.435161	0.237173	0.87606	aminoacyl tRNA synthetase complex interacting multifunctional protein 1
AIMP2	-0.138297	0.53041	1	aminoacyl tRNA synthetase complex interacting multifunctional protein 2
AIP	0.228591	0.946114	1	aryl hydrocarbon receptor interacting protein
AIPL1	-0.0968364	0.999335	1	aryl hydrocarbon receptor interacting protein like 1
AIRE	-0.172993	0.999341	1	autoimmune regulator
AJAP1	-0.254596	0.00501572	0.08654	adherens junctions associated protein 1
AJUBA	0.00837853	1	1	ajuba LIM protein
AK1	-0.00907582	0.999998	1	adenylate kinase 1
AK2	-0.271254	0.372602	1	adenylate kinase 2
AK3	-0.226925	0.0592679	0.384874	adenylate kinase 3
AK4	0.307034	0.181591	0.75152	adenylate kinase 4
AK5	-0.241625	0.147572	0.664815	adenylate kinase 5
AK6	-0.264164	0.621775	1	adenylate kinase 6
AK7	-0.258108	0.57936	1	adenylate kinase 7
AK8	0.306048	0.987297	1	adenylate kinase 8
AK9	0.155814	0.970231	1	adenylate kinase 9
AKAP1	-0.509146	0.0334507	0.2755	A-kinase anchoring protein 1
AKAP10	-0.124879	0.999733	1	A-kinase anchoring protein 10
AKAP11	-0.361523	0.0280412	0.245953	A-kinase anchoring protein 11
AKAP12	-0.475474	0.0266778	0.238903	A-kinase anchoring protein 12
AKAP13	-0.250275	0.57637	1	A-kinase anchoring protein 13
AKAP14	-0.311601	0.0137113	0.160514	A-kinase anchoring protein 14
AKAP17A	-0.34663	0.0400952	0.306823	A-kinase anchoring protein 17A
AKAP2	-0.13777	0.95446	1	A-kinase anchoring protein 2
AKAP3	0.404637	0.39843	1	A-kinase anchoring protein 3
AKAP4	-0.1972	0.466548	1	A-kinase anchoring protein 4
AKAP5	0.961762	0.468851	1	A-kinase anchoring protein 5
AKAP6	-0.604871	0.224618	0.849162	A-kinase anchoring protein 6
AKAP7	-0.326263	0.397674	1	A-kinase anchoring protein 7
AKAP8	-0.324841	0.247788	0.897218	A-kinase anchoring protein 8
AKAP8L	-0.318315	0.312046	1	A-kinase anchoring protein 8 like
AKAP9	-0.165186	0.999949	1	A-kinase anchoring protein 9
AKIP1	0.0287287	0.999918	1	A-kinase interacting protein 1
AKIRIN1	0.0385981	0.832154	1	akirin 1
AKIRIN2	-0.557419	0.000418008	0.017846	akirin 2
AKNA	-0.100229	0.998253	1	AT-hook transcription factor
AKNAD1	-0.252211	0.00317456	0.0646105	AKNA domain containing 1
AKR1A1	-0.0435768	0.698291	1	aldo-keto reductase family 1 member A1
AKR1B1	0.133379	0.761365	1	aldo-keto reductase family 1 member B
AKR1B10	-0.479292	0.0967169	0.518841	aldo-keto reductase family 1 member B10
AKR1C1	-0.226675	0.994585	1	aldo-keto reductase family 1 member C1
AKR1C2	-0.280192	0.0896655	0.496405	aldo-keto reductase family 1 member C2
AKR1C3	0.0555923	0.999988	1	aldo-keto reductase family 1 member C3
AKR1C4	-0.237159	0.00483426	0.0846826	aldo-keto reductase family 1 member C4
AKR1C6P	-0.228017	0.106627	0.546928	aldo-keto reductase family 1 member C6, pseudogene
AKR1D1	-0.287179	0.003723	0.0708257	aldo-keto reductase family 1 member D1
AKR1E2	-0.236776	0.176705	0.739782	aldo-keto reductase family 1 member E2
AKR7A2	-0.137638	0.345723	1	aldo-keto reductase family 7 member A2
AKR7A3	-0.114413	0.991686	1	aldo-keto reductase family 7 member A3
AKR7L	-0.252313	0.036082	0.287497	aldo-keto reductase family 7 like (gene/pseudogene)
AKT1	-0.0842806	0.998886	1	AKT serine/threonine kinase 1
AKT1S1	-0.224674	0.163707	0.708811	AKT1 substrate 1
AKT2	-0.170818	0.482853	1	AKT serine/threonine kinase 2
AKT3	0.234148	0.757675	1	AKT serine/threonine kinase 3
AKTIP	-0.00257749	1	1	AKT interacting protein
ALAD	-0.280647	0.966083	1	aminolevulinate dehydratase
ALAS1	-0.34751	0.792152	1	5'-aminolevulinate synthase 1
ALAS2	-0.451886	0.401968	1	5'-aminolevulinate synthase 2
ALB	-0.282086	0.0508007	0.351526	albumin
ALCAM	-0.172932	0.927641	1	activated leukocyte cell adhesion molecule
ALDH16A1	-0.103227	0.999981	1	aldehyde dehydrogenase 16 family member A1
ALDH18A1	-0.252939	0.064628	0.406305	aldehyde dehydrogenase 18 family member A1
ALDH1A1	-0.26854	0.0682355	0.418532	aldehyde dehydrogenase 1 family member A1
ALDH1A2	-0.0330518	1	1	aldehyde dehydrogenase 1 family member A2
ALDH1A3	0.188505	0.18677	0.763459	aldehyde dehydrogenase 1 family member A3
ALDH1B1	0.108177	0.102926	0.53735	aldehyde dehydrogenase 1 family member B1
ALDH1L1	0.0419109	0.999999	1	aldehyde dehydrogenase 1 family member L1
ALDH2	0.240347	0.575669	1	aldehyde dehydrogenase 2 family member
ALDH3A1	0.252715	0.998007	1	aldehyde dehydrogenase 3 family member A1
ALDH3A2	-0.285931	0.0857169	0.483141	aldehyde dehydrogenase 3 family member A2
ALDH3B1	-0.356001	0.109612	0.556631	aldehyde dehydrogenase 3 family member B1
ALDH3B2	-0.267621	0.258774	0.916922	aldehyde dehydrogenase 3 family member B2
ALDH4A1	-0.157928	0.890529	1	aldehyde dehydrogenase 4 family member A1
ALDH5A1	0.112053	0.998952	1	aldehyde dehydrogenase 5 family member A1
ALDH6A1	0.499896	0.695271	1	aldehyde dehydrogenase 6 family member A1
ALDH7A1	-0.0261143	1	1	aldehyde dehydrogenase 7 family member A1
ALDH8A1	-0.0765442	0.999953	1	aldehyde dehydrogenase 8 family member A1
ALDH9A1	-0.0991463	0.973829	1	aldehyde dehydrogenase 9 family member A1
ALDOA	-0.0727493	0.923956	1	aldolase, fructose-bisphosphate A
ALDOAP2	0.078729	0.977249	1	ALDOA pseudogene 2
ALDOB	-0.254093	0.719116	1	aldolase, fructose-bisphosphate B
ALDOC	-0.0271595	1	1	aldolase, fructose-bisphosphate C
ALG1	-0.322315	0.0347773	0.281252	ALG1 chitobiosyldiphosphodolichol beta-mannosyltransferase
ALG10	-0.652147	0.0309991	0.262249	ALG10 alpha-1,2-glucosyltransferase
ALG11	-0.72387	0.00189873	0.0479749	ALG11 alpha-1,2-mannosyltransferase
ALG12	-0.741509	0.000672989	0.0250096	ALG12 alpha-1,6-mannosyltransferase
ALG13	-0.372666	0.0210725	0.206564	ALG13 UDP-N-acetylglucosaminyltransferase subunit
ALG14	-0.0298462	0.999946	1	ALG14 UDP-N-acetylglucosaminyltransferase subunit
ALG1L	-0.354384	0.249218	0.900796	ALG1 chitobiosyldiphosphodolichol beta-mannosyltransferase like
ALG2	-0.263576	0.35111	1	ALG2 alpha-1,3/1,6-mannosyltransferase
ALG3	-0.296293	0.0861718	0.484333	ALG3 alpha-1,3- mannosyltransferase
ALG5	-0.0595785	0.999695	1	ALG5 dolichyl-phosphate beta-glucosyltransferase
ALG6	-0.345352	0.258763	0.916922	ALG6 alpha-1,3-glucosyltransferase
ALG8	-0.489656	0.00747555	0.110943	ALG8 alpha-1,3-glucosyltransferase
ALG9	-0.393052	0.0615789	0.394855	ALG9 alpha-1,2-mannosyltransferase
ALK	-0.0697013	0.999965	1	ALK receptor tyrosine kinase
ALKBH1	0.0693437	0.999574	1	alkB homolog 1, histone H2A dioxygenase
ALKBH2	-0.267529	0.451026	1	alkB homolog 2, alpha-ketoglutarate dependent dioxygenase
ALKBH3	-0.160015	0.814761	1	alkB homolog 3, alpha-ketoglutaratedependent dioxygenase
ALKBH4	0.371714	0.951473	1	alkB homolog 4, lysine demethylase
ALKBH5	-0.168013	0.329998	1	alkB homolog 5, RNA demethylase
ALKBH6	-0.400455	0.0158361	0.175238	alkB homolog 6
ALKBH7	0.340094	0.930341	1	alkB homolog 7
ALKBH8	-0.227069	0.896212	1	alkB homolog 8, tRNA methyltransferase
ALLC	-0.228221	0.324435	1	allantoicase
ALMS1	0.163534	0.986629	1	ALMS1 centrosome and basal body associated protein
ALMS1P	-0.241244	0.568321	1
ALOX12	0.394709	0.506632	1	arachidonate 12-lipoxygenase, 12S type
ALOX12B	0.0185643	1	1	arachidonate 12-lipoxygenase, 12R type
ALOX15	0.0208206	1	1	arachidonate 15-lipoxygenase
ALOX15B	-0.0150524	1	1	arachidonate 15-lipoxygenase type B
ALOX5	0.121357	0.999983	1	arachidonate 5-lipoxygenase
ALOX5AP	-0.157093	0.7824	1	arachidonate 5-lipoxygenase activating protein
ALOXE3	0.344222	0.630707	1	arachidonate lipoxygenase 3
ALPI	0.0107115	1	1	alkaline phosphatase, intestinal
ALPK1	0.0572142	0.999997	1	alpha kinase 1
ALPK2	-0.230028	0.236207	0.874443	alpha kinase 2
ALPK3	-0.0266375	1	1	alpha kinase 3
ALPL	0.0682283	0.997504	1	alkaline phosphatase, biomineralization associated
ALPP	-0.437742	0.119194	0.584135	alkaline phosphatase, placental
ALPPL2	-0.356241	0.0416257	0.31267
ALS2	-0.254727	0.603497	1	alsin Rho guanine nucleotide exchange factor ALS2
ALS2CL	-0.130504	0.913512	1	ALS2 C-terminal like
ALS2CR11	-0.29831	7.99791e-05	0.00541792
ALS2CR12	-0.187682	0.539254	1
ALX1	0.743814	0.156528	0.689927	ALX homeobox 1
ALX3	0.354371	0.489025	1	ALX homeobox 3
ALX4	-0.133891	0.93172	1	ALX homeobox 4
ALYREF	-0.6968	0.000410103	0.0176315	Aly/REF export factor
AMACR	0.0488923	0.99999	1	alpha-methylacyl-CoA racemase
AMBN	-0.373614	0.0610392	0.392627	ameloblastin
AMBP	-0.375331	0.18922	0.767837	alpha-1-microglobulin/bikunin precursor
AMBRA1	-0.405565	0.0492426	0.344905	autophagy and beclin 1 regulator 1
AMD1	-0.265543	0.263856	0.926526	adenosylmethionine decarboxylase 1
AMDHD1	0.000897228	0.999879	1	amidohydrolase domain containing 1
AMDHD2	0.210141	0.999379	1	amidohydrolase domain containing 2
AMELX	-0.313508	0.169835	0.724068	amelogenin X-linked
AMELY	-0.337673	0.0156374	0.174541	amelogenin Y-linked
AMER1	-0.0545871	0.999998	1	APC membrane recruitment protein 1
AMER2	-0.361626	0.00205262	0.0496792	APC membrane recruitment protein 2
AMER3	1.53759	0.246994	0.895225	APC membrane recruitment protein 3
AMFR	-0.217593	0.890386	1	autocrine motility factor receptor
AMH	-0.0285872	0.999063	1	anti-Mullerian hormone
AMHR2	-0.15553	0.951502	1	anti-Mullerian hormone receptor type 2
AMICA1	-0.187058	0.808739	1
AMIGO1	1.09815	0.745016	1	adhesion molecule with Ig like domain 1
AMIGO2	-0.23304	0.505413	1	adhesion molecule with Ig like domain 2
AMIGO3	0.23973	0.94962	1	adhesion molecule with Ig like domain 3
AMMECR1	-0.225732	0.574132	1	AMMECR nuclear protein 1
AMMECR1L	-0.294006	0.305783	1	AMMECR1 like
AMN	-0.091044	0.999962	1	amnion associated transmembrane protein
AMN1	0.307149	0.837899	1	antagonist of mitotic exit network 1 homolog
AMOT	0.125642	0.999111	1	angiomotin
AMOTL1	-0.138427	0.990425	1	angiomotin like 1
AMOTL2	0.152132	0.987726	1	angiomotin like 2
AMPD1	-0.166982	0.457833	1	adenosine monophosphate deaminase 1
AMPD2	-0.0603635	0.99939	1	adenosine monophosphate deaminase 2
AMPD3	0.295508	0.805628	1	adenosine monophosphate deaminase 3
AMPH	0.0470496	0.999745	1	amphiphysin
AMT	-0.265241	0.0226404	0.21603	aminomethyltransferase
AMTN	-0.301879	0.156498	0.689927	amelotin
AMY1B	-0.448859	0.04786	0.339095	amylase alpha 1B
AMY2A	-0.331055	0.571705	1	amylase alpha 2A
AMY2B	-0.532751	0.185524	0.76142	amylase alpha 2B
AMZ2	-0.207139	0.24213	0.886521	archaelysin family metallopeptidase 2
AMZ2P1	-0.247914	0.621774	1	archaelysin family metallopeptidase 2 pseudogene 1
ANAPC1	-0.150282	0.805148	1	anaphase promoting complex subunit 1
ANAPC10	0.0153076	0.999601	1	anaphase promoting complex subunit 10
ANAPC11	-0.137824	0.271281	0.940503	anaphase promoting complex subunit 11
ANAPC13	-0.217134	0.103598	0.538768	anaphase promoting complex subunit 13
ANAPC15	0.244218	0.269334	0.936871	anaphase promoting complex subunit 15
ANAPC16	0.0309455	0.999164	1	anaphase promoting complex subunit 16
ANAPC2	-0.144324	0.930797	1	anaphase promoting complex subunit 2
ANAPC4	0.121903	0.544871	1	anaphase promoting complex subunit 4
ANAPC5	-0.725592	1.1784e-08	5.84678e-06	anaphase promoting complex subunit 5
ANG	-0.423692	0.0493112	0.344996	angiogenin
ANGEL1	-0.521894	0.00976145	0.130423	angel homolog 1
ANGEL2	-0.149965	0.916523	1	angel homolog 2
ANGPT1	-0.251086	0.00289677	0.0611955	angiopoietin 1
ANGPT2	-0.131961	0.604903	1	angiopoietin 2
ANGPT4	0.0831834	0.966988	1	angiopoietin 4
ANGPTL1	-0.178341	0.790517	1	angiopoietin like 1
ANGPTL2	-0.0509099	0.995627	1	angiopoietin like 2
ANGPTL3	-0.288637	0.00239146	0.0545372	angiopoietin like 3
ANGPTL4	0.233471	0.922675	1	angiopoietin like 4
ANGPTL5	-0.282465	0.0045283	0.0807877	angiopoietin like 5
ANGPTL6	-0.0062436	1	1	angiopoietin like 6
ANGPTL7	0.263286	0.980145	1	angiopoietin like 7
ANGPTL8	0.0387275	0.974312	1	angiopoietin like 8
ANK1	0.180639	1	1	ankyrin 1
ANK2	-0.178682	0.999988	1	ankyrin 2
ANK3	0.11385	1	1	ankyrin 3
ANKDD1A	-0.115601	0.999674	1	ankyrin repeat and death domain containing 1A
ANKEF1	0.414284	0.483704	1	ankyrin repeat and EF-hand domain containing 1
ANKFN1	-0.26953	0.00238119	0.0543705	ankyrin repeat and fibronectin type III domain containing 1
ANKFY1	-0.365724	0.0166792	0.181075	ankyrin repeat and FYVE domain containing 1
ANKH	-0.281079	0.0561495	0.3728	ANKH inorganic pyrophosphate transport regulator
ANKHD1	-0.386892	4.002e-05	0.00319429	ankyrin repeat and KH domain containing 1
ANKHD1-EIF4EBP3	-1.03383	0.216224	0.83225	ANKHD1-EIF4EBP3 readthrough
ANKK1	-0.112881	0.999481	1	ankyrin repeat and kinase domain containing 1
ANKLE1	-0.0531529	1	1	ankyrin repeat and LEM domain containing 1
ANKMY1	0.160906	0.924552	1	ankyrin repeat and MYND domain containing 1
ANKMY2	0.328877	0.275007	0.946137	ankyrin repeat and MYND domain containing 2
ANKRA2	0.145749	0.998547	1	ankyrin repeat family A member 2
ANKRD1	-0.299032	0.480687	1	ankyrin repeat domain 1
ANKRD10	-0.154198	0.939426	1	ankyrin repeat domain 10
ANKRD11	-0.454716	0.00136802	0.0388764	ankyrin repeat domain 11
ANKRD12	-0.253955	0.9983	1	ankyrin repeat domain 12
ANKRD13A	-0.18568	0.89682	1	ankyrin repeat domain 13A
ANKRD13B	-0.0779603	0.999463	1	ankyrin repeat domain 13B
ANKRD13C	0.0587918	0.999974	1	ankyrin repeat domain 13C
ANKRD13D	-0.318226	0.511039	1	ankyrin repeat domain 13D
ANKRD16	-0.155194	0.606983	1	ankyrin repeat domain 16
ANKRD17	-0.281545	0.0328484	0.272558	ankyrin repeat domain 17
ANKRD18A	-0.330496	0.105294	0.54328	ankyrin repeat domain 18A
ANKRD18DP	-0.357895	0.00431761	0.078245	ankyrin repeat domain 18D, pseudogene
ANKRD2	-0.0840759	0.998386	1	ankyrin repeat domain 2
ANKRD20A11P	-0.768451	0.0965468	0.518399	ankyrin repeat domain 20 family member A11, pseudogene
ANKRD20A19P	-0.25368	0.952539	1	ankyrin repeat domain 20 family member A19, pseudogene
ANKRD20A8P	-0.239746	0.663969	1	ankyrin repeat domain 20 family member A8, pseudogene
ANKRD22	-0.237947	0.202937	0.798951	ankyrin repeat domain 22
ANKRD23	-0.000137937	1	1	ankyrin repeat domain 23
ANKRD26	-0.438246	0.00207723	0.0500305	ankyrin repeat domain 26
ANKRD26P1	-0.315241	1.97352e-05	0.00189686	ankyrin repeat domain 26 pseudogene 1
ANKRD27	-0.0822329	0.638661	1	ankyrin repeat domain 27
ANKRD28	-0.0774528	1	1	ankyrin repeat domain 28
ANKRD29	0.0914702	0.99597	1	ankyrin repeat domain 29
ANKRD30A	-0.415366	9.03705e-07	0.000180328	ankyrin repeat domain 30A
ANKRD30BL	-0.686007	0.0102534	0.134547	ankyrin repeat domain 30B like
ANKRD30BP2	-0.806206	0.153226	0.680108	ankyrin repeat domain 30B pseudogene 2
ANKRD33	0.0781603	0.988734	1	ankyrin repeat domain 33
ANKRD34B	-0.136925	0.906434	1	ankyrin repeat domain 34B
ANKRD35	-0.214049	0.99888	1	ankyrin repeat domain 35
ANKRD36	-0.441474	0.197192	0.787481	ankyrin repeat domain 36
ANKRD36B	-0.385818	0.000658187	0.0245598	ankyrin repeat domain 36B
ANKRD36BP1	-0.283888	0.0710569	0.429948	ankyrin repeat domain 36B pseudogene 1
ANKRD37	0.326094	0.603354	1	ankyrin repeat domain 37
ANKRD39	0.00344907	0.999994	1	ankyrin repeat domain 39
ANKRD40	-0.326678	0.0619964	0.396009	ankyrin repeat domain 40
ANKRD42	1.30062	0.177776	0.742837	ankyrin repeat domain 42
ANKRD44	-0.0608994	0.999961	1	ankyrin repeat domain 44
ANKRD45	-0.230812	0.287017	0.970526	ankyrin repeat domain 45
ANKRD46	0.00824257	1	1	ankyrin repeat domain 46
ANKRD49	-0.0509567	0.953967	1	ankyrin repeat domain 49
ANKRD50	0.0532775	0.990234	1	ankyrin repeat domain 50
ANKRD52	0.900405	0.596177	1	ankyrin repeat domain 52
ANKRD53	0.488708	0.803525	1	ankyrin repeat domain 53
ANKRD54	-0.222921	0.696693	1	ankyrin repeat domain 54
ANKRD55	0.306502	0.5697	1	ankyrin repeat domain 55
ANKRD6	-0.0707521	1	1	ankyrin repeat domain 6
ANKRD60	-0.172563	0.499972	1	ankyrin repeat domain 60
ANKRD7	-0.165989	0.513382	1	ankyrin repeat domain 7
ANKRD9	-0.139327	0.918991	1	ankyrin repeat domain 9
ANKS1A	-0.331487	0.481139	1	ankyrin repeat and sterile alpha motif domain containing 1A
ANKS1B	-0.134311	0.0780975	0.45299	ankyrin repeat and sterile alpha motif domain containing 1B
ANKS3	-0.0883782	0.995922	1	ankyrin repeat and sterile alpha motif domain containing 3
ANKS4B	-0.275617	0.101228	0.53193	ankyrin repeat and sterile alpha motif domain containing 4B
ANKS6	0.0310484	1	1	ankyrin repeat and sterile alpha motif domain containing 6
ANKZF1	-0.0580057	1	1	ankyrin repeat and zinc finger peptidyl tRNA hydrolase 1
ANLN	-0.276568	0.0810746	0.465131	anillin actin binding protein
ANO1	-0.267065	0.0314706	0.265153	anoctamin 1
ANO10	-0.411039	0.000831838	0.0286016	anoctamin 10
ANO2	-0.138656	0.806868	1	anoctamin 2
ANO3	-0.249677	0.0355466	0.285039	anoctamin 3
ANO4	-0.190217	0.0181943	0.189207	anoctamin 4
ANO5	-0.0999073	0.994648	1	anoctamin 5
ANO7	0.0765994	0.999811	1	anoctamin 7
ANOS1	-0.216508	0.567881	1	anosmin 1
ANP32A	-0.324421	0.00227201	0.052399	acidic nuclear phosphoprotein 32 family member A
ANP32A-IT1	-0.215366	0.960409	1	ANP32A intronic transcript 1
ANP32B	-0.378687	0.0313936	0.264832	acidic nuclear phosphoprotein 32 family member B
ANP32C	-0.31971	0.0397969	0.305559	acidic nuclear phosphoprotein 32 family member C
ANP32D	0.056324	0.615414	1	acidic nuclear phosphoprotein 32 family member D
ANP32E	-0.0400647	0.998885	1	acidic nuclear phosphoprotein 32 family member E
ANPEP	-0.146327	0.957191	1	alanyl aminopeptidase, membrane
ANTXR1	-0.321984	0.0114093	0.143068	ANTXR cell adhesion molecule 1
ANTXR2	-0.0766736	0.999392	1	ANTXR cell adhesion molecule 2
ANXA1	-0.0270115	0.999952	1	annexin A1
ANXA10	-0.295573	0.000500549	0.0203656	annexin A10
ANXA11	0.00478027	1	1	annexin A11
ANXA13	-0.237139	0.0661774	0.411243	annexin A13
ANXA2	-0.207054	0.399329	1	annexin A2
ANXA2P1	0.0186685	0.999995	1	annexin A2 pseudogene 1
ANXA2P2	-0.171205	0.032897	0.272558	annexin A2 pseudogene 2
ANXA2P3	0.343319	0.836598	1	annexin A2 pseudogene 3
ANXA2R	-0.18805	0.968752	1	annexin A2 receptor
ANXA3	-0.281445	0.905667	1	annexin A3
ANXA4	-0.288267	0.0416125	0.31267	annexin A4
ANXA5	-0.0704135	0.990778	1	annexin A5
ANXA6	0.643848	0.000361197	0.0160165	annexin A6
ANXA7	0.212749	0.233929	0.868271	annexin A7
ANXA8	-0.458598	0.0928046	0.507358	annexin A8
ANXA8L1	-0.489608	0.273071	0.944075	annexin A8 like 1
ANXA9	0.307997	0.968114	1	annexin A9
AOAH	-0.196634	0.288536	0.972809	acyloxyacyl hydrolase
AOC1	0.333113	0.858956	1	amine oxidase copper containing 1
AOC2	0.121899	0.999812	1	amine oxidase copper containing 2
AOC3	-0.0785959	0.999194	1	amine oxidase copper containing 3
AOX1	-0.0558336	1	1	aldehyde oxidase 1
AP1AR	0.150347	0.999958	1	adaptor related protein complex 1 associated regulatory protein
AP1B1	0.0152762	1	1	adaptor related protein complex 1 subunit beta 1
AP1G1	-0.259934	0.187545	0.764252	adaptor related protein complex 1 subunit gamma 1
AP1G2	-0.0626324	0.999998	1	adaptor related protein complex 1 subunit gamma 2
AP1M1	-0.0494237	0.999595	1	adaptor related protein complex 1 subunit mu 1
AP1M2	0.0364973	0.999956	1	adaptor related protein complex 1 subunit mu 2
AP1S1	0.0274276	0.995575	1	adaptor related protein complex 1 subunit sigma 1
AP1S2	-0.0377448	0.999719	1	adaptor related protein complex 1 subunit sigma 2
AP1S3	-0.281404	0.824297	1	adaptor related protein complex 1 subunit sigma 3
AP2A1	0.00185806	1	1	adaptor related protein complex 2 subunit alpha 1
AP2A2	-0.126685	0.999672	1	adaptor related protein complex 2 subunit alpha 2
AP2B1	-0.252638	0.0482497	0.34068	adaptor related protein complex 2 subunit beta 1
AP2M1	0.0609189	0.836395	1	adaptor related protein complex 2 subunit mu 1
AP2S1	-0.098891	0.24045	0.88425	adaptor related protein complex 2 subunit sigma 1
AP3B1	0.100436	0.99844	1	adaptor related protein complex 3 subunit beta 1
AP3B2	-0.211883	0.998942	1	adaptor related protein complex 3 subunit beta 2
AP3D1	-0.216346	0.467735	1	adaptor related protein complex 3 subunit delta 1
AP3M1	-0.0888006	0.999332	1	adaptor related protein complex 3 subunit mu 1
AP3M2	-0.0545832	0.999992	1	adaptor related protein complex 3 subunit mu 2
AP3S1	0.0392857	0.999827	1	adaptor related protein complex 3 subunit sigma 1
AP3S2	-0.83251	0.46333	1	adaptor related protein complex 3 subunit sigma 2
AP4B1	-0.410089	0.0598716	0.387425	adaptor related protein complex 4 subunit beta 1
AP4E1	-0.0366615	0.999984	1	adaptor related protein complex 4 subunit epsilon 1
AP4M1	0.027001	0.999999	1	adaptor related protein complex 4 subunit mu 1
AP4S1	-0.51892	0.0723531	0.43383	adaptor related protein complex 4 subunit sigma 1
AP5B1	0.265932	0.847915	1	adaptor related protein complex 5 subunit beta 1
AP5M1	-0.321556	0.255064	0.910821	adaptor related protein complex 5 subunit mu 1
AP5S1	0.119373	0.958499	1	adaptor related protein complex 5 subunit sigma 1
AP5Z1	-0.17192	0.997879	1	adaptor related protein complex 5 subunit zeta 1
APAF1	0.0744889	1	1	apoptotic peptidase activating factor 1
APBA1	-0.0413614	1	1	amyloid beta precursor protein binding family A member 1
APBA2	0.00287811	1	1	amyloid beta precursor protein binding family A member 2
APBA3	-0.0286028	1	1	amyloid beta precursor protein binding family A member 3
APBB1	0.00385265	1	1	amyloid beta precursor protein binding family B member 1
APBB1IP	-0.226794	0.0163464	0.178637	amyloid beta precursor protein binding family B member 1 interacting protein
APBB2	0.036616	1	1	amyloid beta precursor protein binding family B member 2
APBB3	-0.35039	0.460612	1	amyloid beta precursor protein binding family B member 3
APC	0.210368	0.999974	1	APC regulator of WNT signaling pathway
APC2	0.197005	0.97748	1	APC regulator of WNT signaling pathway 2
APCDD1	0.531649	0.231477	0.863423	APC down-regulated 1
APCDD1L	-0.120231	0.796764	1	APC down-regulated 1 like
APCS	-0.117141	0.999	1	amyloid P component, serum
APEH	-0.0381198	1	1	acylaminoacyl-peptide hydrolase
APEX1	-0.579051	0.0001056	0.00650537	apurinic/apyrimidinic endodeoxyribonuclease 1
APEX2	-0.184457	0.534123	1	apurinic/apyrimidinic endodeoxyribonuclease 2
APH1A	-0.402019	0.112655	0.566454	aph-1 homolog A, gamma-secretase subunit
APH1B	-0.157898	0.376537	1	aph-1 homolog B, gamma-secretase subunit
API5	-0.250352	0.0796463	0.459795	apoptosis inhibitor 5
APIP	0.156919	0.57602	1	APAF1 interacting protein
APITD1	-0.39627	0.618426	1
APITD1-CORT	0.348348	0.902409	1
APLF	-0.232818	0.0599443	0.387758	aprataxin and PNKP like factor
APLN	0.160864	0.999479	1	apelin
APLNR	-0.210156	0.684304	1	apelin receptor
APLP1	0.303866	0.84768	1	amyloid beta precursor like protein 1
APLP2	-0.300549	0.00254108	0.0566818	amyloid beta precursor like protein 2
APMAP	-0.789872	0.000193711	0.0103077	adipocyte plasma membrane associated protein
APOA1	0.186107	0.996224	1	apolipoprotein A1
APOA1BP	-0.131202	0.419295	1
APOA2	-0.439208	0.356987	1	apolipoprotein A2
APOA4	-0.466758	0.0942215	0.511751	apolipoprotein A4
APOA5	-0.358359	0.174726	0.734849	apolipoprotein A5
APOB	-0.173156	0.908396	1	apolipoprotein B
APOBEC1	-0.134283	0.295794	0.985873	apolipoprotein B mRNA editing enzyme catalytic subunit 1
APOBEC2	-0.0628526	0.988523	1	apolipoprotein B mRNA editing enzyme catalytic subunit 2
APOBEC3A	-0.761022	0.00808418	0.116582	apolipoprotein B mRNA editing enzyme catalytic subunit 3A
APOBEC3A_B	-0.298964	0.0262548	0.237723	APOBEC3A and APOBEC3B deletion hybrid
APOBEC3B	0.284729	0.976155	1	apolipoprotein B mRNA editing enzyme catalytic subunit 3B
APOBEC3C	0.684938	0.162717	0.70685	apolipoprotein B mRNA editing enzyme catalytic subunit 3C
APOBEC3D	-0.0173097	0.999999	1	apolipoprotein B mRNA editing enzyme catalytic subunit 3D
APOBEC3F	-0.0589594	0.999897	1	apolipoprotein B mRNA editing enzyme catalytic subunit 3F
APOBEC3G	0.164886	0.985377	1	apolipoprotein B mRNA editing enzyme catalytic subunit 3G
APOBEC3H	0.687912	0.627024	1	apolipoprotein B mRNA editing enzyme catalytic subunit 3H
APOBEC4	-0.325523	0.00745323	0.110791	apolipoprotein B mRNA editing enzyme catalytic polypeptide like 4
APOBR	-0.264818	0.401527	1	apolipoprotein B receptor
APOC1	-0.465429	0.0254681	0.232725	apolipoprotein C1
APOC2	-0.151205	0.32281	1	apolipoprotein C2
APOC3	0.239615	0.915909	1	apolipoprotein C3
APOC4	-0.200905	0.544636	1	apolipoprotein C4
APOD	-0.260745	0.11112	0.561041	apolipoprotein D
APOE	0.0669034	0.987864	1	apolipoprotein E
APOF	-0.0348169	0.997998	1	apolipoprotein F
APOH	-0.190504	0.0145693	0.167583	apolipoprotein H
APOL1	-0.368092	0.299137	0.99215	apolipoprotein L1
APOL2	-0.107068	0.999193	1	apolipoprotein L2
APOL3	-0.0713469	0.97956	1	apolipoprotein L3
APOL4	-0.395326	0.814667	1	apolipoprotein L4
APOL5	-0.984411	0.0026334	0.0576897	apolipoprotein L5
APOL6	-0.187696	0.821305	1	apolipoprotein L6
APOLD1	-0.00930599	0.505489	1	apolipoprotein L domain containing 1
APOM	0.0365742	0.997885	1	apolipoprotein M
APOO	0.547354	0.0201274	0.200596	apolipoprotein O
APOOL	-0.243991	0.450082	1	apolipoprotein O like
APOPT1	0.374098	0.730104	1
APP	-0.182643	0.00441862	0.0794486	amyloid beta precursor protein
APPBP2	-0.267677	0.505983	1	amyloid beta precursor protein binding protein 2
APPL1	0.204182	0.20683	0.809763	adaptor protein, phosphotyrosine interacting with PH domain and leucine zipper 1
APPL2	-0.148629	0.918466	1	symbol withdrawn, see [HGNC:598](/data/gene-symbol-report/#!/hgnc_id/HGNC:598)
APRT	0.0476792	0.933726	1	adenine phosphoribosyltransferase
APTX	-0.580679	0.0103642	0.135453	aprataxin
AQP1	0.28352	0.944287	1	aquaporin 1 (Colton blood group)
AQP10	-0.247093	0.376193	1	aquaporin 10
AQP11	0.00174937	0.931516	1	aquaporin 11
AQP12A	-0.377312	0.113098	0.567052	aquaporin 12A
AQP2	0.297125	0.932353	1	aquaporin 2
AQP3	-0.273015	0.984177	1	aquaporin 3 (Gill blood group)
AQP4	-0.252927	0.0171165	0.183542	aquaporin 4
AQP4-AS1	-0.194476	0.159246	0.697382	AQP4 antisense RNA 1
AQP5	0.33904	0.333428	1	aquaporin 5
AQP6	-0.273342	0.483074	1	aquaporin 6
AQP7	-0.446313	0.236877	0.875443	aquaporin 7
AQP7P1	-0.678633	0.0555684	0.369626	aquaporin 7 pseudogene 1
AQP8	0.0879811	0.999989	1	aquaporin 8
AQP9	-0.120193	0.701113	1	aquaporin 9
AQR	-0.276557	0.642255	1	aquarius intron-binding spliceosomal factor
AR	0.0170454	1	1	androgen receptor
ARAF	-0.523409	0.000629739	0.0238366	A-Raf proto-oncogene, serine/threonine kinase
ARAP1	-0.087269	1	1	ArfGAP with RhoGAP domain, ankyrin repeat and PH domain 1
ARAP2	-0.193218	0.993037	1	ArfGAP with RhoGAP domain, ankyrin repeat and PH domain 2
ARAP3	0.013785	1	1	ArfGAP with RhoGAP domain, ankyrin repeat and PH domain 3
ARCN1	-0.206614	0.507423	1	archain 1
AREG	-0.411357	0.077264	0.450147	amphiregulin
AREL1	-0.300212	0.313631	1	apoptosis resistant E3 ubiquitin protein ligase 1
ARF1	0.0674326	0.904422	1	ADP ribosylation factor 1
ARF3	0.105792	0.364927	1	ADP ribosylation factor 3
ARF4	-0.0195041	0.997089	1	ADP ribosylation factor 4
ARF5	0.255094	0.108538	0.554138	ADP ribosylation factor 5
ARF6	0.112333	0.977598	1	ADP ribosylation factor 6
ARFGAP1	-0.0513068	0.999995	1	ADP ribosylation factor GTPase activating protein 1
ARFGAP2	0.0317394	0.999999	1	ADP ribosylation factor GTPase activating protein 2
ARFGAP3	-0.097178	0.985993	1	ADP ribosylation factor GTPase activating protein 3
ARFGEF1	-0.0115358	1	1	ADP ribosylation factor guanine nucleotide exchange factor 1
ARFGEF2	-0.156268	0.998645	1	ADP ribosylation factor guanine nucleotide exchange factor 2
ARFGEF3	-0.134291	0.999983	1	ARFGEF family member 3
ARFIP1	0.171782	0.921384	1	ADP ribosylation factor interacting protein 1
ARFIP2	-0.0883289	0.959775	1	ADP ribosylation factor interacting protein 2
ARFRP1	-0.347086	0.701748	1	ADP ribosylation factor related protein 1
ARG1	-0.240938	0.0105672	0.136519	arginase 1
ARG2	0.15805	0.968371	1	arginase 2
ARGLU1	-0.326747	0.0715343	0.431841	arginine and glutamate rich 1
ARHGAP1	-0.282792	0.935324	1	Rho GTPase activating protein 1
ARHGAP10	-0.170181	0.95223	1	Rho GTPase activating protein 10
ARHGAP11A	-0.176665	0.884277	1	Rho GTPase activating protein 11A
ARHGAP12	0.200231	0.981	1	Rho GTPase activating protein 12
ARHGAP15	-0.139122	0.00848209	0.120002	Rho GTPase activating protein 15
ARHGAP17	-0.2238	0.105356	0.543446	Rho GTPase activating protein 17
ARHGAP18	0.138979	1	1	Rho GTPase activating protein 18
ARHGAP19	-0.312119	0.311146	1	Rho GTPase activating protein 19
ARHGAP20	0.0886406	1	1	Rho GTPase activating protein 20
ARHGAP21	-0.158407	0.748594	1	Rho GTPase activating protein 21
ARHGAP22	-0.21833	0.667262	1	Rho GTPase activating protein 22
ARHGAP24	0.381568	0.925563	1	Rho GTPase activating protein 24
ARHGAP25	0.0739441	0.999964	1	Rho GTPase activating protein 25
ARHGAP26	-0.176396	0.96205	1	Rho GTPase activating protein 26
ARHGAP27	-0.238441	0.83206	1	Rho GTPase activating protein 27
ARHGAP28	0.177207	0.921907	1	Rho GTPase activating protein 28
ARHGAP29	-0.149979	0.9785	1	Rho GTPase activating protein 29
ARHGAP30	0.0260128	1	1	Rho GTPase activating protein 30
ARHGAP32	-0.240409	0.799593	1	Rho GTPase activating protein 32
ARHGAP33	-0.148349	0.999916	1	Rho GTPase activating protein 33
ARHGAP35	-0.0289882	1	1	Rho GTPase activating protein 35
ARHGAP36	-0.235633	0.561342	1	Rho GTPase activating protein 36
ARHGAP4	-0.109867	0.999945	1	Rho GTPase activating protein 4
ARHGAP44	-0.0478613	1	1	Rho GTPase activating protein 44
ARHGAP5	-0.459201	0.0425867	0.316521	Rho GTPase activating protein 5
ARHGAP5-AS1	-0.276933	0.915979	1	ARHGAP5 antisense RNA 1 (head to head)
ARHGAP6	-0.140665	0.921174	1	Rho GTPase activating protein 6
ARHGAP8	0.321618	0.451402	1	Rho GTPase activating protein 8
ARHGAP9	-0.0457835	0.999998	1	Rho GTPase activating protein 9
ARHGDIA	-0.293363	0.000991908	0.0318905	Rho GDP dissociation inhibitor alpha
ARHGDIB	-0.208369	0.925139	1	Rho GDP dissociation inhibitor beta
ARHGDIG	0.711832	0.498023	1	Rho GDP dissociation inhibitor gamma
ARHGEF1	0.141247	0.999249	1	Rho guanine nucleotide exchange factor 1
ARHGEF10	-0.124852	0.999999	1	Rho guanine nucleotide exchange factor 10
ARHGEF10L	-0.0274444	0.999999	1	Rho guanine nucleotide exchange factor 10 like
ARHGEF11	0.0115425	1	1	Rho guanine nucleotide exchange factor 11
ARHGEF12	-0.0812355	0.991063	1	Rho guanine nucleotide exchange factor 12
ARHGEF15	-0.0173158	1	1	Rho guanine nucleotide exchange factor 15
ARHGEF16	-0.0215984	1	1	Rho guanine nucleotide exchange factor 16
ARHGEF17	0.0498792	1	1	Rho guanine nucleotide exchange factor 17
ARHGEF18	-0.0798297	0.999988	1	Rho/Rac guanine nucleotide exchange factor 18
ARHGEF19	-0.141229	0.978324	1	Rho guanine nucleotide exchange factor 19
ARHGEF2	0.138986	0.982073	1	Rho/Rac guanine nucleotide exchange factor 2
ARHGEF25	-0.467108	0.00527269	0.0893073	Rho guanine nucleotide exchange factor 25
ARHGEF26	-0.13731	0.99954	1	Rho guanine nucleotide exchange factor 26
ARHGEF28	0.205053	0.800382	1	Rho guanine nucleotide exchange factor 28
ARHGEF3	-0.078344	0.992069	1	Rho guanine nucleotide exchange factor 3
ARHGEF35	-0.27095	0.0510927	0.352351	Rho guanine nucleotide exchange factor 35
ARHGEF37	0.358922	0.784228	1	Rho guanine nucleotide exchange factor 37
ARHGEF38	-0.0261575	0.987672	1	Rho guanine nucleotide exchange factor 38
ARHGEF39	-0.222015	0.895784	1	Rho guanine nucleotide exchange factor 39
ARHGEF4	0.0127051	1	1	Rho guanine nucleotide exchange factor 4
ARHGEF40	0.0758654	0.999995	1	Rho guanine nucleotide exchange factor 40
ARHGEF5	-0.219334	0.95263	1	Rho guanine nucleotide exchange factor 5
ARHGEF6	0.561235	0.980938	1	Rac/Cdc42 guanine nucleotide exchange factor 6
ARHGEF7	-0.309466	0.0487827	0.343123	Rho guanine nucleotide exchange factor 7
ARID1A	-0.547241	0.00143194	0.0399683	AT-rich interaction domain 1A
ARID1B	-0.185649	0.075685	0.444616	AT-rich interaction domain 1B
ARID3A	-0.31012	0.974269	1	AT-rich interaction domain 3A
ARID3B	-0.110637	0.960193	1	AT-rich interaction domain 3B
ARID4A	-0.0483218	0.999951	1	AT-rich interaction domain 4A
ARID4B	0.132551	1	1	AT-rich interaction domain 4B
ARID5A	0.170821	0.999371	1	AT-rich interaction domain 5A
ARIH1	-0.477537	0.016844	0.182109	ariadne RBR E3 ubiquitin protein ligase 1
ARIH2	0.0103815	1	1	ariadne RBR E3 ubiquitin protein ligase 2
ARL1	-0.0570335	0.993143	1	ADP ribosylation factor like GTPase 1
ARL10	-0.196549	0.643847	1	ADP ribosylation factor like GTPase 10
ARL11	-0.0418305	0.99706	1	ADP ribosylation factor like GTPase 11
ARL13B	-0.103354	0.944201	1	ADP ribosylation factor like GTPase 13B
ARL14	-0.318829	0.00168289	0.0440092	ADP ribosylation factor like GTPase 14
ARL14EP	-0.308937	0.195599	0.783848	ADP ribosylation factor like GTPase 14 effector protein
ARL15	0.38779	0.586402	1	ADP ribosylation factor like GTPase 15
ARL17A	-0.733318	0.0420309	0.314555	ADP ribosylation factor like GTPase 17A
ARL17B	-0.673146	0.000412829	0.0176762	ADP ribosylation factor like GTPase 17B
ARL2	0.40607	0.0163731	0.178702	ADP ribosylation factor like GTPase 2
ARL2-SNX15	-0.0431387	0.909681	1	ARL2-SNX15 readthrough (NMD candidate)
ARL2BP	-0.234843	0.280277	0.957088	ADP ribosylation factor like GTPase 2 binding protein
ARL3	0.36684	0.287736	0.97159	ADP ribosylation factor like GTPase 3
ARL4A	-0.311616	0.0367456	0.29039	ADP ribosylation factor like GTPase 4A
ARL4C	0.0483818	0.999937	1	ADP ribosylation factor like GTPase 4C
ARL4D	-0.331345	0.230408	0.860596	ADP ribosylation factor like GTPase 4D
ARL5A	-0.0836415	0.860615	1	ADP ribosylation factor like GTPase 5A
ARL5B	-0.0292732	0.999927	1	ADP ribosylation factor like GTPase 5B
ARL6	-0.278867	0.689644	1	ADP ribosylation factor like GTPase 6
ARL6IP1	-0.409191	0.0327502	0.272172	ADP ribosylation factor like GTPase 6 interacting protein 1
ARL6IP4	-0.135252	0.841782	1	ADP ribosylation factor like GTPase 6 interacting protein 4
ARL6IP5	-0.204953	0.855079	1	ADP ribosylation factor like GTPase 6 interacting protein 5
ARL6IP6	0.0127895	0.999993	1	ADP ribosylation factor like GTPase 6 interacting protein 6
ARL8A	0.458809	0.0202374	0.201365	ADP ribosylation factor like GTPase 8A
ARL8B	-0.347472	0.0823745	0.470087	ADP ribosylation factor like GTPase 8B
ARL9	-0.0413391	0.960445	1	ADP ribosylation factor like GTPase 9
ARMC1	-0.0542541	0.999217	1	armadillo repeat containing 1
ARMC10	0.109091	0.939124	1	armadillo repeat containing 10
ARMC12	-0.239868	0.586869	1	armadillo repeat containing 12
ARMC2	-0.100296	0.943455	1	armadillo repeat containing 2
ARMC3	-0.301209	0.000240294	0.0122648	armadillo repeat containing 3
ARMC4	-0.170302	0.970507	1	armadillo repeat containing 4
ARMC5	-0.176353	0.977665	1	armadillo repeat containing 5
ARMC6	0.15586	0.744467	1	armadillo repeat containing 6
ARMC7	-0.286845	0.402111	1	armadillo repeat containing 7
ARMC8	-0.228851	0.568894	1	armadillo repeat containing 8
ARMC9	-0.177374	0.71329	1	armadillo repeat containing 9
ARMCX1	-0.0976501	0.949086	1	armadillo repeat containing X-linked 1
ARMCX2	-0.18092	0.783716	1	armadillo repeat containing X-linked 2
ARMCX3	-0.0737168	0.982377	1	armadillo repeat containing X-linked 3
ARMCX4	-0.230619	0.0854178	0.482684	armadillo repeat containing X-linked 4
ARMCX5	0.135192	0.996248	1	armadillo repeat containing X-linked 5
ARMCX6	-0.137381	0.99948	1	armadillo repeat containing X-linked 6
ARMT1	0.00750193	0.999656	1	acidic residue methyltransferase 1
ARNT	-0.289492	0.434737	1	aryl hydrocarbon receptor nuclear translocator
ARNT2	0.127024	1	1	aryl hydrocarbon receptor nuclear translocator 2
ARNTL	0.131482	0.992831	1	aryl hydrocarbon receptor nuclear translocator like
ARNTL2	-0.0390187	1	1	aryl hydrocarbon receptor nuclear translocator like 2
ARPC1A	-0.104303	0.263415	0.926526	actin related protein 2/3 complex subunit 1A
ARPC1B	0.0270126	0.658248	1	actin related protein 2/3 complex subunit 1B
ARPC2	-0.232845	0.53599	1	actin related protein 2/3 complex subunit 2
ARPC3	-0.0515534	0.947799	1	actin related protein 2/3 complex subunit 3
ARPC4	-0.0404142	0.999638	1	actin related protein 2/3 complex subunit 4
ARPC4-TTLL3	0.124227	0.745127	1	ARPC4-TTLL3 readthrough
ARPC5	0.255207	0.186881	0.763459	actin related protein 2/3 complex subunit 5
ARPC5L	0.54201	0.511537	1	actin related protein 2/3 complex subunit 5 like
ARPP19	0.20548	0.876155	1	cAMP regulated phosphoprotein 19
ARPP21	-0.205839	0.441053	1	cAMP regulated phosphoprotein 21
ARR3	-0.225721	0.508542	1	arrestin 3
ARRB1	0.117151	0.84179	1	arrestin beta 1
ARRB2	-0.0683639	0.999862	1	arrestin beta 2
ARRDC1	-0.236652	0.17251	0.730545	arrestin domain containing 1
ARRDC1-AS1	-0.33228	0.246398	0.894123	ARRDC1 antisense RNA 1
ARRDC2	0.995885	0.368839	1	arrestin domain containing 2
ARRDC3	0.0819192	0.999214	1	arrestin domain containing 3
ARRDC4	-0.584942	0.0139713	0.162429	arrestin domain containing 4
ARSA	-0.266272	0.949291	1	arylsulfatase A
ARSB	-0.137456	0.860832	1	arylsulfatase B
ARSD	0.74611	0.541757	1	arylsulfatase D
ARSE	-0.325218	0.881806	1
ARSF	-0.199539	0.896365	1	arylsulfatase F
ARSG	-0.338276	0.0825001	0.470353	arylsulfatase G
ARSJ	0.560618	0.596357	1	arylsulfatase family member J
ARSK	-0.111175	0.992241	1	arylsulfatase family member K
ART1	0.0437888	0.999999	1	ADP-ribosyltransferase 1
ART3	-0.455571	0.239894	0.882751	ADP-ribosyltransferase 3
ART4	-0.61823	0.15224	0.677534	ADP-ribosyltransferase 4 (Dombrock blood group)
ART5	0.181892	0.993448	1	ADP-ribosyltransferase 5
ARTN	-0.0278029	0.999967	1	artemin
ARV1	0.18088	0.681194	1	ARV1 homolog, fatty acid homeostasis modulator
ARVCF	0.205837	0.76671	1	ARVCF delta catenin family member
ARX	-0.0102599	1	1	aristaless related homeobox
AS3MT	-0.0482788	0.999567	1	arsenite methyltransferase
ASAH1	-0.262185	0.676577	1	N-acylsphingosine amidohydrolase 1
ASAH2	-0.269773	0.260206	0.920928	N-acylsphingosine amidohydrolase 2
ASAP1	-0.363781	0.0693002	0.42313	ArfGAP with SH3 domain, ankyrin repeat and PH domain 1
ASAP1-IT1	-0.347324	0.88228	1	ASAP1 intronic transcript 1
ASAP2	-0.154154	0.98487	1	ArfGAP with SH3 domain, ankyrin repeat and PH domain 2
ASAP3	-0.0691973	0.999863	1	ArfGAP with SH3 domain, ankyrin repeat and PH domain 3
ASB1	-0.315687	0.017476	0.185234	ankyrin repeat and SOCS box containing 1
ASB10	-0.0763163	0.926467	1	ankyrin repeat and SOCS box containing 10
ASB11	-0.217996	0.120746	0.589378	ankyrin repeat and SOCS box containing 11
ASB12	-0.0654324	0.983956	1	ankyrin repeat and SOCS box containing 12
ASB13	-0.0248189	0.999982	1	ankyrin repeat and SOCS box containing 13
ASB14	-0.411194	0.0122887	0.149037	ankyrin repeat and SOCS box containing 14
ASB15	-0.271988	0.00167451	0.0438798	ankyrin repeat and SOCS box containing 15
ASB16	-0.188627	0.968537	1	ankyrin repeat and SOCS box containing 16
ASB16-AS1	-0.393943	0.270809	0.939784	ASB16 antisense RNA 1
ASB17	-0.320141	0.00213933	0.0508071	ankyrin repeat and SOCS box containing 17
ASB18	-0.237404	0.871311	1	ankyrin repeat and SOCS box containing 18
ASB2	-0.130267	0.965409	1	ankyrin repeat and SOCS box containing 2
ASB3	0.633834	0.0809702	0.465131	ankyrin repeat and SOCS box containing 3
ASB4	-0.0419128	0.999285	1	ankyrin repeat and SOCS box containing 4
ASB5	-0.232148	0.539185	1	ankyrin repeat and SOCS box containing 5
ASB6	-0.02343	0.998069	1	ankyrin repeat and SOCS box containing 6
ASB7	-0.453919	0.246241	0.894075	ankyrin repeat and SOCS box containing 7
ASB8	-0.357984	0.134496	0.628262	ankyrin repeat and SOCS box containing 8
ASB9	-0.209753	0.866716	1	ankyrin repeat and SOCS box containing 9
ASCC1	-0.305943	0.241135	0.884929	activating signal cointegrator 1 complex subunit 1
ASCC2	-0.388848	0.0846018	0.478983	activating signal cointegrator 1 complex subunit 2
ASCC3	0.0841739	0.99707	1	activating signal cointegrator 1 complex subunit 3
ASCL1	-0.205582	0.855165	1	achaete-scute family bHLH transcription factor 1
ASCL2	0.201571	0.529787	1	achaete-scute family bHLH transcription factor 2
ASCL3	-0.361914	0.186474	0.763274	achaete-scute family bHLH transcription factor 3
ASCL4	-0.0944759	0.314579	1	achaete-scute family bHLH transcription factor 4
ASF1A	-0.0294992	0.997976	1	anti-silencing function 1A histone chaperone
ASF1B	-0.0834684	0.784522	1	anti-silencing function 1B histone chaperone
ASGR1	-0.468041	0.406362	1	asialoglycoprotein receptor 1
ASGR2	0.0077769	1	1	asialoglycoprotein receptor 2
ASH1L	-0.579109	6.39174e-05	0.00460155	ASH1 like histone lysine methyltransferase
ASH2L	-0.0914636	0.996358	1	ASH2 like, histone lysine methyltransferase complex subunit
ASIC1	-0.109933	0.999988	1	acid sensing ion channel subunit 1
ASIC2	-0.196621	0.876099	1	acid sensing ion channel subunit 2
ASIC3	1.4299	0.307272	1	acid sensing ion channel subunit 3
ASIC4	-0.162777	0.953908	1	acid sensing ion channel subunit family member 4
ASIC5	-0.20721	0.149964	0.671309	acid sensing ion channel subunit family member 5
ASIP	-0.218883	0.358556	1	agouti signaling protein
ASL	0.293948	0.991612	1	argininosuccinate lyase
ASMT	-0.391166	0.407472	1	acetylserotonin O-methyltransferase
ASMTL	-0.178185	0.931017	1	acetylserotonin O-methyltransferase like
ASMTL-AS1	-0.370592	0.217997	0.835153	ASMTL antisense RNA 1
ASNA1	0.93292	0.00198463	0.0491488
ASNS	-0.0690473	0.995904	1	asparagine synthetase (glutamine-hydrolyzing)
ASNSD1	-0.130819	0.98393	1	asparagine synthetase domain containing 1
ASPA	-0.258324	0.0188487	0.192199	aspartoacylase
ASPDH	0.0537761	0.999999	1	aspartate dehydrogenase domain containing
ASPH	-0.387448	0.00785497	0.114355	aspartate beta-hydroxylase
ASPHD1	-0.10331	0.985768	1	aspartate beta-hydroxylase domain containing 1
ASPHD2	0.322628	0.880196	1	aspartate beta-hydroxylase domain containing 2
ASPM	-0.269348	0.582981	1	assembly factor for spindle microtubules
ASPN	-0.309153	0.0010375	0.0329639	asporin
ASPRV1	-0.11242	0.960454	1	aspartic peptidase retroviral like 1
ASPSCR1	-0.0736505	0.999942	1	ASPSCR1 tether for SLC2A4, UBX domain containing
ASRGL1	-0.119818	0.973655	1	asparaginase and isoaspartyl peptidase 1
ASS1	0.161461	0.84966	1	argininosuccinate synthase 1
ASTE1	0.111306	0.999996	1	asteroid homolog 1
ASTL	0.0788124	1	1	astacin like metalloendopeptidase
ASTN1	0.0303837	1	1	astrotactin 1
ASTN2	-0.216715	0.99684	1	astrotactin 2
ASUN	-0.196578	0.535099	1
ASXL1	-0.258282	0.517646	1	ASXL transcriptional regulator 1
ASXL2	-0.264383	0.158693	0.696293	ASXL transcriptional regulator 2
ASZ1	-0.3156	0.000967572	0.0315501	ankyrin repeat, SAM and basic leucine zipper domain containing 1
ATAD1	-0.0531701	0.990117	1	ATPase family AAA domain containing 1
ATAD2	-0.35841	0.0104088	0.135521	ATPase family AAA domain containing 2
ATAD2B	0.410716	0.30034	0.993987	ATPase family AAA domain containing 2B
ATAD3A	0.043075	0.99967	1	ATPase family AAA domain containing 3A
ATAD3B	-0.166069	0.483063	1	ATPase family AAA domain containing 3B
ATAD3C	-0.280203	0.330509	1	ATPase family AAA domain containing 3C
ATAD5	-0.215536	0.91881	1	ATPase family AAA domain containing 5
ATAT1	-0.278598	0.771215	1	alpha tubulin acetyltransferase 1
ATCAY	-0.293559	0.826848	1	ATCAY kinesin light chain interacting caytaxin
ATE1	-0.118978	0.985469	1	arginyltransferase 1
ATF1	0.692959	0.39516	1	activating transcription factor 1
ATF2	-0.0947733	0.99689	1	activating transcription factor 2
ATF3	-0.488023	0.0236382	0.221667	activating transcription factor 3
ATF4	0.0127009	1	1	activating transcription factor 4
ATF5	0.0665154	0.995154	1	activating transcription factor 5
ATF6	-0.12408	0.781329	1	activating transcription factor 6
ATF6B	-0.189585	0.560651	1	activating transcription factor 6 beta
ATF7	-0.141752	0.948843	1	activating transcription factor 7
ATF7IP	-0.361514	0.000220029	0.0114428	activating transcription factor 7 interacting protein
ATF7IP2	-0.0583436	0.995459	1	activating transcription factor 7 interacting protein 2
ATG10	0.662261	0.263812	0.926526	autophagy related 10
ATG101	0.183094	0.755461	1	autophagy related 101
ATG12	-0.0749696	0.999995	1	autophagy related 12
ATG13	0.00778259	1	1	autophagy related 13
ATG14	0.349302	0.786125	1	autophagy related 14
ATG16L1	-0.139213	0.999984	1	autophagy related 16 like 1
ATG2B	-0.0117141	1	1	autophagy related 2B
ATG3	0.0307192	0.996561	1	autophagy related 3
ATG4A	0.248585	0.925074	1	autophagy related 4A cysteine peptidase
ATG4B	-0.286653	0.0727709	0.434448	autophagy related 4B cysteine peptidase
ATG4C	-0.29303	0.701931	1	autophagy related 4C cysteine peptidase
ATG4D	0.0877272	0.999528	1	autophagy related 4D cysteine peptidase
ATG5	-0.248374	0.252385	0.905644	autophagy related 5
ATG7	0.299185	0.931809	1	autophagy related 7
ATG9A	-0.174117	0.140364	0.644523	autophagy related 9A
ATG9B	0.0455287	1	1	autophagy related 9B
ATHL1	0.0307828	1	1
ATIC	-0.327452	0.080908	0.465131	5-aminoimidazole-4-carboxamide ribonucleotide formyltransferase/IMP cyclohydrolase
ATL1	-0.0570424	1	1	atlastin GTPase 1
ATL2	-0.280121	0.165891	0.713884	atlastin GTPase 2
ATL3	0.0561237	0.999986	1	atlastin GTPase 3
ATM	-0.0837169	1	1	ATM serine/threonine kinase
ATMIN	-0.0608667	0.931296	1	ATM interactor
ATN1	-0.205153	0.97178	1	atrophin 1
ATOH1	0.313487	0.770341	1	atonal bHLH transcription factor 1
ATOH7	-0.168483	0.170539	0.72589	atonal bHLH transcription factor 7
ATOH8	-0.120806	0.959161	1	atonal bHLH transcription factor 8
ATOX1	0.334067	0.98826	1	antioxidant 1 copper chaperone
ATP10A	0.0949537	0.999999	1	ATPase phospholipid transporting 10A (putative)
ATP10B	-0.148009	0.483323	1	ATPase phospholipid transporting 10B (putative)
ATP10D	0.101306	1	1	ATPase phospholipid transporting 10D (putative)
ATP11AUN	-0.0638387	0.839595	1	ATP11A upstream neighbor
ATP11B	-0.284566	0.403199	1	ATPase phospholipid transporting 11B (putative)
ATP11C	-0.284069	0.161298	0.702683	ATPase phospholipid transporting 11C
ATP12A	-0.167932	0.967225	1	ATPase H+/K+ transporting non-gastric alpha2 subunit
ATP13A1	-0.467879	0.00087158	0.0295212	ATPase 13A1
ATP13A2	-0.209981	0.0792196	0.458576	ATPase cation transporting 13A2
ATP13A3	-0.318342	0.0707197	0.428473	ATPase 13A3
ATP13A4	-0.202605	0.00252503	0.0565299	ATPase 13A4
ATP13A5	-0.30418	0.0477153	0.338731	ATPase 13A5
ATP1A1	-0.303504	0.0063368	0.100027	ATPase Na+/K+ transporting subunit alpha 1
ATP1A2	-0.206724	0.108654	0.554228	ATPase Na+/K+ transporting subunit alpha 2
ATP1A3	-0.308202	0.561311	1	ATPase Na+/K+ transporting subunit alpha 3
ATP1A4	-0.0540004	0.999998	1	ATPase Na+/K+ transporting subunit alpha 4
ATP1B1	-0.393538	0.0223758	0.215065	ATPase Na+/K+ transporting subunit beta 1
ATP1B2	-0.260368	0.747191	1	ATPase Na+/K+ transporting subunit beta 2
ATP1B3	-0.376598	0.0107274	0.137716	ATPase Na+/K+ transporting subunit beta 3
ATP1B4	-0.344302	0.0181449	0.189048	ATPase Na+/K+ transporting family member beta 4
ATP2A1	-0.141112	0.999953	1	ATPase sarcoplasmic/endoplasmic reticulum Ca2+ transporting 1
ATP2A2	-0.806725	5.37466e-06	0.000694845	ATPase sarcoplasmic/endoplasmic reticulum Ca2+ transporting 2
ATP2A3	0.179108	0.999609	1	ATPase sarcoplasmic/endoplasmic reticulum Ca2+ transporting 3
ATP2B1	-0.412413	0.0199871	0.199818	ATPase plasma membrane Ca2+ transporting 1
ATP2B2	0.161077	0.727499	1	ATPase plasma membrane Ca2+ transporting 2
ATP2B3	0.163866	0.999175	1	ATPase plasma membrane Ca2+ transporting 3
ATP2B4	-0.133118	0.848452	1	ATPase plasma membrane Ca2+ transporting 4
ATP2C1	-0.110155	1	1	ATPase secretory pathway Ca2+ transporting 1
ATP2C2	-0.148408	0.872354	1	ATPase secretory pathway Ca2+ transporting 2
ATP4A	-0.194939	0.870622	1	ATPase H+/K+ transporting subunit alpha
ATP4B	-0.212066	0.951005	1	ATPase H+/K+ transporting subunit beta
ATP5A1	-0.298324	0.155486	0.686426
ATP5B	-0.369997	0.0856159	0.483041
ATP5C1	-0.158382	0.455388	1
ATP5D	0.00236022	1	1
ATP5E	-0.497625	0.170936	0.727239
ATP5F1	-0.268135	0.450804	1
ATP5G1	-0.217727	0.0476919	0.338731
ATP5G2	-0.187908	0.449211	1
ATP5G3	-0.00661281	0.999916	1
ATP5H	-0.236287	0.445013	1
ATP5I	0.0876374	0.708997	1
ATP5J	-0.424619	0.0286573	0.249206
ATP5J2	-0.0333118	0.925069	1
ATP5J2-PTCD1	-0.011649	1	1
ATP5L	0.01457	0.999715	1
ATP5L2	0.022892	0.999704	1
ATP5O	-0.149611	0.719595	1
ATP5S	-0.244331	0.796479	1
ATP5SL	-0.102472	0.802105	1
ATP6	-0.687755	0.100872	0.531363
ATP6AP1	-0.148512	0.0722678	0.43383	ATPase H+ transporting accessory protein 1
ATP6AP2	-0.387316	0.0248483	0.228998	ATPase H+ transporting accessory protein 2
ATP6V0A1	0.480134	0.672564	1	ATPase H+ transporting V0 subunit a1
ATP6V0A2	1.79386	0.428699	1	ATPase H+ transporting V0 subunit a2
ATP6V0A4	-0.103512	0.999769	1	ATPase H+ transporting V0 subunit a4
ATP6V0B	-0.172163	0.39393	1	ATPase H+ transporting V0 subunit b
ATP6V0C	-0.576636	0.00016048	0.00884713	ATPase H+ transporting V0 subunit c
ATP6V0D1	0.00967132	0.999999	1	ATPase H+ transporting V0 subunit d1
ATP6V0D2	-0.292615	0.000969965	0.031572	ATPase H+ transporting V0 subunit d2
ATP6V0E1	-0.287235	0.360636	1	ATPase H+ transporting V0 subunit e1
ATP6V0E2	0.117257	0.74427	1	ATPase H+ transporting V0 subunit e2
ATP6V1A	-0.0412426	0.999941	1	ATPase H+ transporting V1 subunit A
ATP6V1B1	0.451367	0.931195	1	ATPase H+ transporting V1 subunit B1
ATP6V1B2	-0.042773	0.999999	1	ATPase H+ transporting V1 subunit B2
ATP6V1C1	-0.0798991	0.99921	1	ATPase H+ transporting V1 subunit C1
ATP6V1C2	-0.218726	0.982935	1	ATPase H+ transporting V1 subunit C2
ATP6V1D	0.0755274	0.999375	1	ATPase H+ transporting V1 subunit D
ATP6V1E1	0.136186	0.876571	1	ATPase H+ transporting V1 subunit E1
ATP6V1E2	0.0349307	0.9286	1	ATPase H+ transporting V1 subunit E2
ATP6V1F	0.0694228	0.928378	1	ATPase H+ transporting V1 subunit F
ATP6V1G1	0.0835807	0.920184	1	ATPase H+ transporting V1 subunit G1
ATP6V1G2	0.0473229	0.999989	1	ATPase H+ transporting V1 subunit G2
ATP6V1G3	-0.27829	0.00873032	0.122344	ATPase H+ transporting V1 subunit G3
ATP6V1H	-0.285028	0.82345	1	ATPase H+ transporting V1 subunit H
ATP7A	-0.458182	0.0985099	0.523611	ATPase copper transporting alpha
ATP7B	-0.226153	0.895496	1	ATPase copper transporting beta
ATP8	-0.573748	0.00130809	0.037898
ATP8A1	-0.0406098	1	1	ATPase phospholipid transporting 8A1
ATP8A2	-0.231044	0.949892	1	ATPase phospholipid transporting 8A2
ATP8B1	-0.129277	0.999773	1	ATPase phospholipid transporting 8B1
ATP8B2	-0.0903228	0.999716	1	ATPase phospholipid transporting 8B2
ATP8B3	-0.0729277	1	1	ATPase phospholipid transporting 8B3
ATP8B4	-0.310684	0.0862113	0.484333	ATPase phospholipid transporting 8B4 (putative)
ATP9B	-0.330558	0.0619371	0.395768	ATPase phospholipid transporting 9B (putative)
ATPAF2	0.0749718	0.998392	1	ATP synthase mitochondrial F1 complex assembly factor 2
ATPIF1	-0.0362208	0.997721	1
ATR	0.0156725	1	1	ATR serine/threonine kinase
ATRAID	-0.151131	0.612947	1	all-trans retinoic acid induced differentiation factor
ATRIP	0.212223	0.914962	1	ATR interacting protein
ATRN	-0.408379	0.00209432	0.0501925	attractin
ATRNL1	-0.145036	0.999279	1	attractin like 1
ATRX	-0.781536	9.13699e-11	8.82825e-08	ATRX chromatin remodeler
ATXN1	-0.234047	0.828367	1	ataxin 1
ATXN10	-0.223083	0.596239	1	ataxin 10
ATXN2	-0.505272	0.0184752	0.190437	ataxin 2
ATXN2L	-0.188751	0.0450607	0.327706	ataxin 2 like
ATXN3	-0.11426	0.999967	1	ataxin 3
ATXN7	-0.248769	0.334802	1	ataxin 7
ATXN7L1	-0.312239	0.692706	1	ataxin 7 like 1
ATXN7L2	0.391069	0.620011	1	ataxin 7 like 2
ATXN7L3B	0.767556	0.0768879	0.449096	ataxin 7 like 3B
AUH	-0.237874	0.627695	1	AU RNA binding methylglutaconyl-CoA hydratase
AUNIP	0.10499	0.621565	1	aurora kinase A and ninein interacting protein
AUP1	-0.288205	0.0163574	0.178637	AUP1 lipid droplet regulating VLDL assembly factor
AURKA	-0.188535	0.749481	1	aurora kinase A
AURKAIP1	-0.0110824	1	1	aurora kinase A interacting protein 1
AURKB	-0.205821	0.307611	1	aurora kinase B
AURKC	0.160958	0.999403	1	aurora kinase C
AUTS2	-0.445252	0.140953	0.646035	activator of transcription and developmental regulator AUTS2
AVEN	-0.285706	0.747163	1	apoptosis and caspase activation inhibitor
AVIL	-0.186502	0.994511	1	advillin
AVL9	-0.219598	0.801542	1	AVL9 cell migration associated
AVP	-0.0139101	0.999652	1	arginine vasopressin
AVPI1	1.14277	0.105244	0.543277	arginine vasopressin induced 1
AVPR1A	0.284182	0.999929	1	arginine vasopressin receptor 1A
AVPR2	-0.251874	0.8377	1	arginine vasopressin receptor 2
AWAT2	-0.185468	0.920215	1	acyl-CoA wax alcohol acyltransferase 2
AXDND1	-0.27223	4.00357e-06	0.000552614	axonemal dynein light chain domain containing 1
AXIN1	-0.244828	0.545395	1	axin 1
AXIN2	-0.272436	0.219183	0.8363	axin 2
AXL	-0.142036	0.990292	1	AXL receptor tyrosine kinase
AZGP1	-0.312573	0.257538	0.914485	alpha-2-glycoprotein 1, zinc-binding
AZI2	0.250991	0.938952	1	5-azacytidine induced 2
AZIN1	-0.339782	0.053306	0.360439	antizyme inhibitor 1
AZIN2	0.215679	0.998827	1	antizyme inhibitor 2
AZU1	1.1495	0.409932	1	azurocidin 1
B2M	-0.421636	0.0186456	0.191334	beta-2-microglobulin
B3GALNT1	-0.168093	0.975157	1	beta-1,3-N-acetylgalactosaminyltransferase 1 (globoside blood group)
B3GALNT2	-0.398686	0.00309202	0.0635374	beta-1,3-N-acetylgalactosaminyltransferase 2
B3GALT1	0.281647	0.849859	1	beta-1,3-galactosyltransferase 1
B3GALT2	-0.0996718	0.871582	1	beta-1,3-galactosyltransferase 2
B3GALT4	-0.592798	0.193692	0.778583	beta-1,3-galactosyltransferase 4
B3GALT5	0.118497	0.989371	1	beta-1,3-galactosyltransferase 5
B3GALT5-AS1	0.491499	0.72286	1	B3GALT5 antisense RNA 1
B3GALT6	-0.0901989	0.991233	1	beta-1,3-galactosyltransferase 6
B3GAT1	0.32857	0.89862	1	beta-1,3-glucuronyltransferase 1
B3GAT2	-0.0248959	0.999988	1	beta-1,3-glucuronyltransferase 2
B3GAT3	-0.259096	0.0682885	0.418584	beta-1,3-glucuronyltransferase 3
B3GLCT	0.7882	0.415016	1	beta 3-glucosyltransferase
B3GNT2	-0.209358	0.772784	1	UDP-GlcNAc:betaGal beta-1,3-N-acetylglucosaminyltransferase 2
B3GNT3	0.257734	0.80619	1	UDP-GlcNAc:betaGal beta-1,3-N-acetylglucosaminyltransferase 3
B3GNT4	0.0321371	0.999584	1	UDP-GlcNAc:betaGal beta-1,3-N-acetylglucosaminyltransferase 4
B3GNT5	0.0330729	0.999978	1	UDP-GlcNAc:betaGal beta-1,3-N-acetylglucosaminyltransferase 5
B3GNT6	0.0746499	1	1	UDP-GlcNAc:betaGal beta-1,3-N-acetylglucosaminyltransferase 6
B3GNT7	0.812687	0.585495	1	UDP-GlcNAc:betaGal beta-1,3-N-acetylglucosaminyltransferase 7
B3GNT8	-0.249605	0.914858	1	UDP-GlcNAc:betaGal beta-1,3-N-acetylglucosaminyltransferase 8
B3GNT9	-0.0587382	0.979622	1	UDP-GlcNAc:betaGal beta-1,3-N-acetylglucosaminyltransferase 9
B3GNTL1	-0.0628164	1	1	UDP-GlcNAc:betaGal beta-1,3-N-acetylglucosaminyltransferase like 1
B4GALNT1	0.137983	0.999879	1	beta-1,4-N-acetyl-galactosaminyltransferase 1
B4GALNT2	0.253528	0.999626	1	beta-1,4-N-acetyl-galactosaminyltransferase 2
B4GALNT3	0.0249223	1	1	beta-1,4-N-acetyl-galactosaminyltransferase 3
B4GALNT4	0.156771	0.999996	1	beta-1,4-N-acetyl-galactosaminyltransferase 4
B4GALT1	-0.301839	0.693957	1	beta-1,4-galactosyltransferase 1
B4GALT2	-0.0963633	0.853994	1	beta-1,4-galactosyltransferase 2
B4GALT3	0.0598583	0.99959	1	beta-1,4-galactosyltransferase 3
B4GALT4	0.561965	0.42937	1	beta-1,4-galactosyltransferase 4
B4GALT5	-0.443927	0.0511744	0.352518	beta-1,4-galactosyltransferase 5
B4GALT6	-0.265035	0.883114	1	beta-1,4-galactosyltransferase 6
B4GALT7	-0.122239	0.942838	1	beta-1,4-galactosyltransferase 7
B4GAT1	0.483818	0.792322	1	beta-1,4-glucuronyltransferase 1
B9D1	0.11184	0.99998	1	B9 domain containing 1
B9D2	-0.834421	0.119348	0.584733	B9 domain containing 2
BAALC	-0.2668	0.134133	0.627771	BAALC binder of MAP3K1 and KLF4
BAALC-AS2	-0.071087	0.789101	1	BAALC antisense RNA 2
BAAT	-0.177284	0.820708	1	bile acid-CoA:amino acid N-acyltransferase
BABAM1	0.0894301	0.819516	1	BRISC and BRCA1 A complex member 1
BACE1	-0.413675	0.11914	0.58408	beta-secretase 1
BACE2	-0.424535	0.293228	0.980912	beta-secretase 2
BACH1	-0.252751	0.711488	1	BTB domain and CNC homolog 1
BACH2	-0.0316418	0.999974	1	BTB domain and CNC homolog 2
BAD	0.121356	0.993697	1	BCL2 associated agonist of cell death
BAG1	0.120764	0.936533	1	BAG cochaperone 1
BAG2	0.11069	0.127426	0.609334	BAG cochaperone 2
BAG3	-0.0894132	0.999059	1	BAG cochaperone 3
BAG4	0.232331	0.773763	1	BAG cochaperone 4
BAG5	0.00840074	0.999063	1	BAG cochaperone 5
BAG6	-0.355436	0.000103815	0.00643865	BAG cochaperone 6
BAGE	-0.493118	0.0346417	0.280773	B melanoma antigen
BAGE2	-0.356426	0.0522237	0.355693	BAGE family member 2
BAGE3	-0.225146	0.192974	0.776548	BAGE family member 3
BAGE4	-0.257886	0.552764	1	BAGE family member 4
BAHCC1	0.349093	0.781778	1	BAH domain and coiled-coil containing 1
BAHD1	-0.311147	0.972961	1	bromo adjacent homology domain containing 1
BAIAP2	-0.117737	0.999209	1	BAR/IMD domain containing adaptor protein 2
BAIAP2-AS1	-0.959184	0.489406	1
BAIAP2L1	-0.0654498	0.999959	1	BAR/IMD domain containing adaptor protein 2 like 1
BAIAP2L2	0.0145765	1	1	BAR/IMD domain containing adaptor protein 2 like 2
BAIAP3	0.0329122	1	1	BAI1 associated protein 3
BAK1	-0.311881	0.0509986	0.352099	BCL2 antagonist/killer 1
BAMBI	-0.195115	0.36855	1	BMP and activin membrane bound inhibitor
BANF1	0.345668	0.0551834	0.367983	BAF nuclear assembly factor 1
BANF2	-0.241346	0.967563	1	BANF family member 2
BANK1	-0.293791	0.00473738	0.0835435	B cell scaffold protein with ankyrin repeats 1
BANP	-0.17728	0.976784	1	BTG3 associated nuclear protein
BAP1	-0.285268	0.865516	1	BRCA1 associated protein 1
BARD1	0.107727	0.990296	1	BRCA1 associated RING domain 1
BARHL1	0.137991	0.453113	1	BarH like homeobox 1
BARHL2	0.00924972	1	1	BarH like homeobox 2
BARX1	0.172898	0.358894	1	BARX homeobox 1
BARX2	0.401098	0.825489	1	BARX homeobox 2
BASP1	0.0119999	0.999868	1	brain abundant membrane attached signal protein 1
BATF	0.354794	0.845083	1	basic leucine zipper ATF-like transcription factor
BATF2	-0.0781126	0.999883	1	basic leucine zipper ATF-like transcription factor 2
BATF3	0.114856	0.954698	1	basic leucine zipper ATF-like transcription factor 3
BAX	-0.282113	0.159022	0.697382	BCL2 associated X, apoptosis regulator
BAZ1A	-0.318109	0.0152708	0.172517	bromodomain adjacent to zinc finger domain 1A
BAZ1B	-0.289309	0.000130954	0.00758377	bromodomain adjacent to zinc finger domain 1B
BAZ2A	-0.30132	0.146506	0.662289	bromodomain adjacent to zinc finger domain 2A
BAZ2B	-0.0944491	1	1	bromodomain adjacent to zinc finger domain 2B
BBC3	0.215497	0.705428	1	BCL2 binding component 3
BBOF1	0.0800264	0.806537	1	basal body orientation factor 1
BBOX1	-0.24476	0.00549785	0.0912563	gamma-butyrobetaine hydroxylase 1
BBS1	-0.00599084	1	1	Bardet-Biedl syndrome 1
BBS10	0.383025	0.475201	1	Bardet-Biedl syndrome 10
BBS12	-0.124331	0.999095	1	Bardet-Biedl syndrome 12
BBS2	-0.115394	0.995	1	Bardet-Biedl syndrome 2
BBS4	-0.228602	0.0713939	0.431277	Bardet-Biedl syndrome 4
BBS5	0.0284371	1	1	Bardet-Biedl syndrome 5
BBS7	0.249698	0.931665	1	Bardet-Biedl syndrome 7
BBS9	0.0361154	1	1	Bardet-Biedl syndrome 9
BBX	0.00523302	1	1	BBX high mobility group box domain containing
BCAM	-0.438932	0.0558958	0.371384	basal cell adhesion molecule (Lutheran blood group)
BCAN	-0.215432	0.999541	1	brevican
BCAP29	0.470777	0.232059	0.864651	B cell receptor associated protein 29
BCAP31	-0.521842	0.00194554	0.0485274	B cell receptor associated protein 31
BCAR1	-0.173759	0.786485	1	BCAR1 scaffold protein, Cas family member
BCAR3	0.177107	0.989878	1	BCAR3 adaptor protein, NSP family member
BCAS1	-0.208096	0.748605	1	breast carcinoma amplified sequence 1
BCAS2	-0.0812565	0.973646	1	BCAS2 pre-mRNA processing factor
BCAS3	-0.327195	0.0604588	0.38985	BCAS3 microtubule associated cell migration factor
BCAS4	0.253338	0.843883	1	breast carcinoma amplified sequence 4
BCAT1	-0.0886458	1	1	branched chain amino acid transaminase 1
BCAT2	0.232331	0.779132	1	branched chain amino acid transaminase 2
BCCIP	-0.31672	0.00039654	0.0172914	BRCA2 and CDKN1A interacting protein
BCDIN3D	0.0389539	0.99732	1	BCDIN3 domain containing RNA methyltransferase
BCHE	-0.310182	0.00225122	0.0521816	butyrylcholinesterase
BCKDHB	-0.209488	0.490814	1	branched chain keto acid dehydrogenase E1 subunit beta
BCKDK	-0.0624669	0.999987	1	branched chain keto acid dehydrogenase kinase
BCL10	0.345536	0.496357	1	BCL10 immune signaling adaptor
BCL11A	-0.0374985	0.999999	1	BAF chromatin remodeling complex subunit BCL11A
BCL11B	0.587094	0.375176	1	BAF chromatin remodeling complex subunit BCL11B
BCL2	-0.0883394	0.975835	1	BCL2 apoptosis regulator
BCL2A1	-0.511264	0.0359986	0.287436	BCL2 related protein A1
BCL2L1	0.0217681	0.99995	1	BCL2 like 1
BCL2L10	0.358562	0.818325	1	BCL2 like 10
BCL2L11	-0.668996	0.00978878	0.130598	BCL2 like 11
BCL2L12	-0.0899015	0.890302	1	BCL2 like 12
BCL2L13	-0.357239	0.341128	1	BCL2 like 13
BCL2L14	-0.26617	0.375685	1	BCL2 like 14
BCL2L2	0.0959317	0.950184	1	BCL2 like 2
BCL2L2-PABPN1	-0.0950405	0.466811	1	BCL2L2-PABPN1 readthrough
BCL3	0.532871	0.453387	1	BCL3 transcription coactivator
BCL6	-0.0154503	1	1	BCL6 transcription repressor
BCL6B	0.0187719	0.999999	1	BCL6B transcription repressor
BCL7B	0.152232	0.953684	1	BAF chromatin remodeling complex subunit BCL7B
BCL7C	-0.15992	0.94399	1	BAF chromatin remodeling complex subunit BCL7C
BCL9	-0.0842813	1	1	BCL9 transcription coactivator
BCL9L	0.116593	0.999922	1	BCL9 like
BCLAF1	-0.167938	0.92538	1	BCL2 associated transcription factor 1
BCO1	-0.0595348	0.984128	1	beta-carotene oxygenase 1
BCO2	-0.249194	0.187075	0.763522	beta-carotene oxygenase 2
BCOR	-0.292073	0.153826	0.681779	BCL6 corepressor
BCORL1	-0.477281	0.00193943	0.0484409	BCL6 corepressor like 1
BCR	-0.152863	0.882503	1	BCR activator of RhoGEF and GTPase
BCRP2	-0.451009	0.0412297	0.311545	BCR pseudogene 2
BCS1L	0.116494	0.986291	1	BCS1 homolog, ubiquinol-cytochrome c reductase complex chaperone
BDH1	-0.274218	0.434253	1	3-hydroxybutyrate dehydrogenase 1
BDH2	-0.167691	0.732799	1	3-hydroxybutyrate dehydrogenase 2
BDKRB1	-0.0231691	0.362333	1	bradykinin receptor B1
BDKRB2	-0.230303	0.269297	0.936871	bradykinin receptor B2
BDNF	-0.171832	0.71804	1	brain derived neurotrophic factor
BDP1	-0.280986	0.047273	0.336763	B double prime 1, subunit of RNA polymerase III transcription initiation factor IIIB
BECN1	-0.138177	0.94027	1	beclin 1
BEGAIN	0.203416	0.459502	1	brain enriched guanylate kinase associated
BEND2	-0.257228	7.96575e-05	0.00541612	BEN domain containing 2
BEND4	0.0849756	0.999687	1	BEN domain containing 4
BEND5	-0.116933	0.97462	1	BEN domain containing 5
BEND6	-0.130783	0.348631	1	BEN domain containing 6
BEND7	-0.245061	0.854217	1	BEN domain containing 7
BEST1	-0.155034	0.879202	1	bestrophin 1
BEST2	-0.104575	0.979224	1	bestrophin 2
BEST3	-0.18786	0.191207	0.772103	bestrophin 3
BEST4	0.191175	0.76877	1	bestrophin 4
BET1	0.0834034	0.983305	1	Bet1 golgi vesicular membrane trafficking protein
BET1L	-0.516014	0.358341	1	Bet1 golgi vesicular membrane trafficking protein like
BEX1	-0.204814	0.821361	1	brain expressed X-linked 1
BEX2	0.0683753	0.64128	1	brain expressed X-linked 2
BFAR	-0.199565	0.243854	0.89017	bifunctional apoptosis regulator
BFSP1	-0.23113	0.337014	1	beaded filament structural protein 1
BFSP2	-0.241476	0.960511	1	beaded filament structural protein 2
BGLAP	-0.32109	0.606082	1	bone gamma-carboxyglutamate protein
BGN	0.54509	0.811058	1	biglycan
BHLHA15	-0.661218	0.360145	1	basic helix-loop-helix family member a15
BHLHB9	-0.237681	0.468478	1	basic helix-loop-helix family member b9
BHLHE22	0.084859	0.999659	1	basic helix-loop-helix family member e22
BHLHE40	0.865748	0.165048	0.711925	basic helix-loop-helix family member e40
BHLHE41	0.390594	0.673631	1	basic helix-loop-helix family member e41
BHMT	0.00206767	1	1	betaine--homocysteine S-methyltransferase
BHMT2	0.242874	0.999999	1	betaine--homocysteine S-methyltransferase 2
BICC1	0.417037	0.122425	0.593959	BicC family RNA binding protein 1
BICD1	1.01582	0.537546	1	BICD cargo adaptor 1
BICD2	-0.297804	0.347773	1	BICD cargo adaptor 2
BID	0.0854783	0.999577	1	BH3 interacting domain death agonist
BIK	-0.0936678	0.997113	1	BCL2 interacting killer
BIN1	0.11583	0.999832	1	bridging integrator 1
BIN2	-0.314903	0.512203	1	bridging integrator 2
BIN3	-0.0744302	0.99992	1	bridging integrator 3
BIN3-IT1	-1.31396	0.130867	0.618551	BIN3 intronic transcript 1
BIRC2	-0.29226	0.812627	1	baculoviral IAP repeat containing 2
BIRC3	-0.33098	0.00150474	0.0409851	baculoviral IAP repeat containing 3
BIRC5	-0.215026	0.448448	1	baculoviral IAP repeat containing 5
BIRC6	-0.210835	0.520476	1	baculoviral IAP repeat containing 6
BIRC7	-0.361775	0.0637695	0.403822	baculoviral IAP repeat containing 7
BIRC8	-0.205549	0.473067	1	baculoviral IAP repeat containing 8
BIVM	-0.167186	0.985593	1	basic, immunoglobulin-like variable motif containing
BIVM-ERCC5	-0.0363516	0.977407	1	BIVM-ERCC5 readthrough
BLCAP	-0.355641	0.0913932	0.502267	BLCAP apoptosis inducing factor
BLID	-0.323297	0.0723102	0.43383	BH3-like motif containing, cell death inducer
BLK	-0.0643883	0.99963	1	BLK proto-oncogene, Src family tyrosine kinase
BLM	-0.149979	0.982425	1	BLM RecQ like helicase
BLMH	-0.513859	0.00713919	0.10783	bleomycin hydrolase
BLNK	-0.107765	0.997286	1	B cell linker
BLOC1S1	-0.378254	0.292625	0.979758	biogenesis of lysosomal organelles complex 1 subunit 1
BLOC1S2	0.27862	0.0646021	0.406305	biogenesis of lysosomal organelles complex 1 subunit 2
BLOC1S3	-0.653939	0.0386167	0.299503	biogenesis of lysosomal organelles complex 1 subunit 3
BLOC1S4	-0.217181	0.755574	1	biogenesis of lysosomal organelles complex 1 subunit 4
BLOC1S5	-0.0366045	0.969918	1	biogenesis of lysosomal organelles complex 1 subunit 5
BLOC1S6	-0.10069	0.990302	1	biogenesis of lysosomal organelles complex 1 subunit 6
BLVRA	0.0503209	0.999089	1	biliverdin reductase A
BLVRB	-0.184675	0.91283	1	biliverdin reductase B
BLZF1	-0.189999	0.221085	0.840159	basic leucine zipper nuclear factor 1
BMF	0.0418103	1	1	Bcl2 modifying factor
BMI1	0.188629	0.658722	1	BMI1 proto-oncogene, polycomb ring finger
BMP1	0.204785	0.999147	1	bone morphogenetic protein 1
BMP10	-0.107625	0.773415	1	bone morphogenetic protein 10
BMP15	0.0587189	0.998519	1	bone morphogenetic protein 15
BMP2	-0.141256	0.96078	1	bone morphogenetic protein 2
BMP2K	0.0943272	0.971901	1	BMP2 inducible kinase
BMP3	0.22346	0.999537	1	bone morphogenetic protein 3
BMP4	0.0718793	0.988039	1	bone morphogenetic protein 4
BMP5	-0.108516	0.999912	1	bone morphogenetic protein 5
BMP6	-0.116107	0.647724	1	bone morphogenetic protein 6
BMP7	-0.109679	0.812389	1	bone morphogenetic protein 7
BMP8A	-0.367452	0.109277	0.555553	bone morphogenetic protein 8a
BMP8B	-0.0873153	0.995767	1	bone morphogenetic protein 8b
BMPER	-0.463549	0.27331	0.944368	BMP binding endothelial regulator
BMPR1A	-0.318302	0.0329389	0.272558	bone morphogenetic protein receptor type 1A
BMPR1B	0.0533778	0.989615	1	bone morphogenetic protein receptor type 1B
BMPR2	-0.137088	0.970963	1	bone morphogenetic protein receptor type 2
BMS1	-0.476182	1.21203e-05	0.00133233	BMS1 ribosome biogenesis factor
BMS1P20	-0.459372	0.00492155	0.0857819	BMS1 pseudogene 20
BMS1P5	-0.485694	0.00291667	0.0614039	symbol withdrawn, see [HGNC:23649](/data/gene-symbol-report/#!/hgnc_id/HGNC:23649)
BMX	-0.262453	0.00193347	0.0484239	BMX non-receptor tyrosine kinase
BNC1	0.110867	0.996644	1	basonuclin 1
BNC2	0.252295	0.871054	1	basonuclin 2
BNIP1	0.163205	0.989808	1	BCL2 interacting protein 1
BNIP2	0.0869073	0.959682	1	BCL2 interacting protein 2
BNIP3	0.769396	0.00306987	0.0634805	BCL2 interacting protein 3
BNIP3L	-0.0218845	1	1	BCL2 interacting protein 3 like
BNIPL	-0.261747	0.297394	0.988694	BCL2 interacting protein like
BOC	-0.0999449	0.999933	1	BOC cell adhesion associated, oncogene regulated
BOD1	0.237944	0.979001	1	biorientation of chromosomes in cell division 1
BOD1L1	-0.067473	1	1	biorientation of chromosomes in cell division 1 like 1
BOD1L2	-0.0548967	0.952594	1	biorientation of chromosomes in cell division 1 like 2
BOK	-0.144221	0.948151	1	BCL2 family apoptosis regulator BOK
BOLA1	0.156164	0.490245	1	bolA family member 1
BOLA2	-0.433304	0.0352749	0.284082	bolA family member 2
BOLA3	-0.138672	0.774016	1	bolA family member 3
BOLL	-0.217235	0.972902	1	boule homolog, RNA binding protein
BORA	-0.144568	0.812837	1	BORA aurora kinase A activator
BORCS5	0.22992	0.964261	1	BLOC-1 related complex subunit 5
BORCS6	-0.833029	0.375526	1	BLOC-1 related complex subunit 6
BORCS7	0.817406	0.514845	1	BLOC-1 related complex subunit 7
BORCS8	-0.0203175	0.999998	1	BLOC-1 related complex subunit 8
BPESC1	0.543017	0.564643	1	blepharophimosis, epicanthus inversus and ptosis candidate 1
BPGM	-0.297193	0.0487351	0.343052	bisphosphoglycerate mutase
BPHL	-0.0351089	0.989075	1	biphenyl hydrolase like
BPI	0.0174702	1	1	bactericidal permeability increasing protein
BPIFA1	-0.353476	0.222035	0.842521	BPI fold containing family A member 1
BPIFA2	-0.392136	0.0292131	0.252351	BPI fold containing family A member 2
BPIFA3	-0.183971	0.832471	1	BPI fold containing family A member 3
BPIFA4P	-0.224821	0.005629	0.092596	BPI fold containing family A member 4, pseudogene
BPIFB1	-0.117609	0.934542	1	BPI fold containing family B member 1
BPIFB2	-0.204049	0.989621	1	BPI fold containing family B member 2
BPIFB3	-0.192544	0.963353	1	BPI fold containing family B member 3
BPIFB4	-0.0824928	0.944669	1	BPI fold containing family B member 4
BPIFB6	-0.180617	0.944793	1	BPI fold containing family B member 6
BPIFC	-0.201259	0.175427	0.736457	BPI fold containing family C
BPNT1	-0.0215421	0.999984	1	3'(2'), 5'-bisphosphate nucleotidase 1
BPTF	-0.224292	0.0949923	0.514567	bromodomain PHD finger transcription factor
BPY2B	-0.304383	0.984319	1	basic charge Y-linked 2B
BRAF	-0.25727	0.0819448	0.468296	B-Raf proto-oncogene, serine/threonine kinase
BRAP	-0.307771	0.0677227	0.41664	BRCA1 associated protein
BRAT1	-0.0387688	0.999316	1	BRCA1 associated ATM activator 1
BRCA1	0.00399475	1	1	BRCA1 DNA repair associated
BRCA2	0.241115	0.998676	1	BRCA2 DNA repair associated
BRCC3	-0.0490394	0.994256	1	BRCA1/BRCA2-containing complex subunit 3
BRD1	-0.422647	0.336585	1	bromodomain containing 1
BRD2	-0.0923561	0.997791	1	bromodomain containing 2
BRD3	-0.299292	0.159369	0.697423	bromodomain containing 3
BRD4	-0.423876	0.25141	0.904584	bromodomain containing 4
BRD7	-0.00157238	1	1	bromodomain containing 7
BRD7P3	-0.391447	0.0516132	0.353419	bromodomain containing 7 pseudogene 3
BRD8	-0.702308	9.60877e-07	0.000187657	bromodomain containing 8
BRD9	-0.358208	0.00151204	0.0410622	bromodomain containing 9
BRDT	-0.270783	4.77089e-06	0.000639299	bromodomain testis associated
BRE	-0.126029	0.941316	1
BRF1	-0.121138	1	1	BRF1 RNA polymerase III transcription initiation factor subunit
BRF2	-0.459777	0.25845	0.916483	BRF2 RNA polymerase III transcription initiation factor subunit
BRI3	-0.129076	0.551784	1	brain protein I3
BRI3BP	-0.219401	0.243776	0.890147	BRI3 binding protein
BRICD5	-0.157814	0.632145	1	BRICHOS domain containing 5
BRINP1	-0.167853	0.999684	1	BMP/retinoic acid inducible neural specific 1
BRINP2	0.0380191	0.999417	1	BMP/retinoic acid inducible neural specific 2
BRINP3	-0.276585	0.0251087	0.230647	BMP/retinoic acid inducible neural specific 3
BRIP1	-0.275851	0.462278	1	BRCA1 interacting protein C-terminal helicase 1
BRIX1	-0.286616	0.245899	0.893713	biogenesis of ribosomes BRX1
BRK1	0.343292	0.371681	1	BRICK1 subunit of SCAR/WAVE actin nucleating complex
BRMS1	0.650249	0.0283188	0.247325	BRMS1 transcriptional repressor and anoikis regulator
BRMS1L	0.238714	0.426825	1	BRMS1 like transcriptional repressor
BROX	-0.166842	0.698597	1	BRO1 domain and CAAX motif containing
BRPF1	0.311557	0.833191	1	bromodomain and PHD finger containing 1
BRS3	-0.346973	0.568462	1	bombesin receptor subtype 3
BRSK1	-0.116864	0.989368	1	BR serine/threonine kinase 1
BRSK2	-0.0637942	0.999492	1	BR serine/threonine kinase 2
BRWD1	-0.400563	0.0113553	0.142489	bromodomain and WD repeat domain containing 1
BRWD3	-0.285521	0.16019	0.699849	bromodomain and WD repeat domain containing 3
BSCL2	-0.109155	0.9999	1	BSCL2 lipid droplet biogenesis associated, seipin
BSDC1	-0.0560063	1	1	BSD domain containing 1
BSG	-0.206053	0.908554	1	basigin (Ok blood group)
BSN	0.151543	0.999993	1	bassoon presynaptic cytomatrix protein
BSND	-0.149729	0.996548	1	barttin CLCNK type accessory subunit beta
BSPRY	0.131666	0.963773	1	B-box and SPRY domain containing
BST1	-0.00642311	0.999998	1	bone marrow stromal cell antigen 1
BST2	-0.284502	0.894365	1	bone marrow stromal cell antigen 2
BTAF1	-0.308584	0.186679	0.763433	B-TFIID TATA-box binding protein associated factor 1
BTBD1	-0.0342906	1	1	BTB domain containing 1
BTBD10	-0.386759	0.326538	1	BTB domain containing 10
BTBD11	0.40388	0.574983	1	BTB domain containing 11
BTBD16	-0.188205	0.785851	1	BTB domain containing 16
BTBD2	0.259607	0.373335	1	BTB domain containing 2
BTBD3	-0.471685	0.000705154	0.0257377	BTB domain containing 3
BTBD6	-0.0798867	0.995888	1	BTB domain containing 6
BTBD7	-0.411348	0.480108	1	BTB domain containing 7
BTBD8	-0.23814	0.387837	1	BTB domain containing 8
BTBD9	-0.287234	0.933396	1	BTB domain containing 9
BTC	-0.31659	0.871859	1	betacellulin
BTD	-0.186113	0.648666	1	biotinidase
BTF3	-0.39202	0.0648491	0.407034	basic transcription factor 3
BTF3L4	-0.179592	0.444232	1	basic transcription factor 3 like 4
BTF3P11	-0.391043	0.512862	1	basic transcription factor 3 pseudogene 11
BTF3P9	-0.493275	0.0513719	0.352982	basic transcription factor 3 pseudogene 9
BTG1	0.0614903	0.906799	1	BTG anti-proliferation factor 1
BTG2	0.0611468	0.999586	1	BTG anti-proliferation factor 2
BTG3	-0.190403	0.792524	1	BTG anti-proliferation factor 3
BTG4	-0.317072	0.00898348	0.124279	BTG anti-proliferation factor 4
BTK	-0.244529	0.0332844	0.274622	Bruton tyrosine kinase
BTLA	-0.104899	0.806699	1	B and T lymphocyte associated
BTN1A1	0.0139935	0.999857	1	butyrophilin subfamily 1 member A1
BTN2A1	-0.360544	0.0157594	0.175041	butyrophilin subfamily 2 member A1
BTN2A2	-0.327302	0.0224132	0.215152	butyrophilin subfamily 2 member A2
BTN2A3P	0.174285	0.958189	1	butyrophilin subfamily 2 member A3, pseudogene
BTN3A1	0.00632697	1	1	butyrophilin subfamily 3 member A1
BTN3A2	-0.216396	0.826578	1	butyrophilin subfamily 3 member A2
BTN3A3	-0.207468	0.0237781	0.222146	butyrophilin subfamily 3 member A3
BTNL2	0.139128	0.925884	1	butyrophilin like 2
BTNL3	-0.223167	0.0815457	0.466942	butyrophilin like 3
BTNL8	-0.509357	0.00762998	0.112688	butyrophilin like 8
BTNL9	0.0456023	1	1	butyrophilin like 9
BTRC	-0.276391	0.679952	1	beta-transducin repeat containing E3 ubiquitin protein ligase
BUB1	0.0706622	0.973766	1	BUB1 mitotic checkpoint serine/threonine kinase
BUB1B	-0.263	0.308576	1	BUB1 mitotic checkpoint serine/threonine kinase B
BUB3	-0.135284	0.828088	1	BUB3 mitotic checkpoint protein
BUD13	0.106569	0.996827	1	BUD13 homolog
BUD31	-0.165644	0.999355	1	BUD31 homolog
BVES	-0.605873	0.220239	0.837783	blood vessel epicardial substance
BYSL	0.0943589	0.705035	1	bystin like
BZRAP1	-0.123488	1	1
BZW1	-0.0846402	0.990606	1	basic leucine zipper and W2 domains 1
BZW2	0.0525967	0.999929	1	basic leucine zipper and W2 domains 2
C10orf10	0.580143	0.82967	1
C10orf107	-0.213841	0.183366	0.755778
C10orf11	-0.293645	0.00477467	0.0839591
C10orf111	0.161582	0.92962	1
C10orf12	-0.355243	0.222408	0.843415	symbol withdrawn, see [HGNC:29503](/data/gene-symbol-report/#!/hgnc_id/HGNC:29503)
C10orf126	-0.221605	0.301327	0.995457	chromosome 10 open reading frame 126
C10orf2	0.205583	0.97812	1
C10orf25	-0.339532	0.120356	0.587789
C10orf35	-0.336627	0.373954	1
C10orf53	-0.071011	0.996213	1	chromosome 10 open reading frame 53
C10orf54	-0.279362	0.91493	1
C10orf55	-0.316571	0.0798643	0.460908	chromosome 10 open reading frame 55 (putative)
C10orf62	0.0229636	0.999341	1	chromosome 10 open reading frame 62
C10orf67	-0.307839	0.0934533	0.509085	chromosome 10 open reading frame 67
C10orf71	0.374205	0.915744	1	chromosome 10 open reading frame 71
C10orf76	-0.0564154	0.999993	1
C10orf82	-0.10233	0.979273	1	chromosome 10 open reading frame 82
C10orf88	-0.157422	0.646732	1	chromosome 10 open reading frame 88
C10orf90	-0.272662	0.0075176	0.111297	chromosome 10 open reading frame 90
C10orf91	0.0151569	0.999996	1
C10orf95	0.376263	0.309023	1	chromosome 10 open reading frame 95
C10orf99	0.409258	0.879684	1	chromosome 10 open reading frame 99
C11orf1	0.118475	0.995843	1	chromosome 11 open reading frame 1
C11orf16	0.101346	0.99748	1	chromosome 11 open reading frame 16
C11orf21	-0.22341	0.999193	1	chromosome 11 open reading frame 21
C11orf24	0.0521152	0.999855	1	chromosome 11 open reading frame 24
C11orf31	-0.314619	0.283002	0.961667
C11orf40	-0.491181	0.147973	0.666294	chromosome 11 putative open reading frame 40
C11orf42	-0.139936	0.585799	1	chromosome 11 open reading frame 42
C11orf44	-0.134864	0.776255	1
C11orf45	-0.24938	0.821408	1	chromosome 11 open reading frame 45
C11orf49	0.176778	0.945621	1	chromosome 11 open reading frame 49
C11orf52	0.307601	0.500513	1	chromosome 11 open reading frame 52
C11orf53	-0.263915	0.871596	1	chromosome 11 open reading frame 53
C11orf54	-0.164444	0.96544	1	chromosome 11 open reading frame 54
C11orf57	-0.0461617	0.999946	1
C11orf58	-0.191084	0.418859	1	chromosome 11 open reading frame 58
C11orf63	-0.0984501	0.992448	1
C11orf65	-0.315954	0.00126486	0.0371543	chromosome 11 open reading frame 65
C11orf68	-0.281075	0.65102	1	chromosome 11 open reading frame 68
C11orf70	-0.279518	0.000901566	0.0301474
C11orf71	0.0286423	0.994513	1	chromosome 11 open reading frame 71
C11orf72	0.0869338	0.972418	1	chromosome 11 putative open reading frame 72
C11orf73	-0.246308	0.103173	0.537932
C11orf74	0.724039	0.760909	1
C11orf80	-0.290174	0.328048	1	chromosome 11 open reading frame 80
C11orf84	0.269566	0.691122	1
C11orf87	0.147526	0.998678	1	chromosome 11 open reading frame 87
C11orf88	-0.386339	0.0373596	0.292597	chromosome 11 open reading frame 88
C11orf98	-0.15433	0.457359	1	chromosome 11 open reading frame 98
C12orf10	0.180373	0.974409	1
C12orf29	0.0155896	1	1	chromosome 12 open reading frame 29
C12orf4	0.197129	0.968244	1	chromosome 12 open reading frame 4
C12orf40	-0.26909	0.000591142	0.0228467	chromosome 12 open reading frame 40
C12orf42	-0.198372	0.92881	1	chromosome 12 open reading frame 42
C12orf43	-0.125159	0.982228	1	chromosome 12 open reading frame 43
C12orf49	-0.233277	0.215418	0.830807	chromosome 12 open reading frame 49
C12orf50	-0.274234	0.0454392	0.328721	chromosome 12 open reading frame 50
C12orf54	-0.183862	0.638761	1	chromosome 12 open reading frame 54
C12orf57	0.235488	0.454259	1	chromosome 12 open reading frame 57
C12orf60	-0.192203	0.0868254	0.486254	chromosome 12 open reading frame 60
C12orf65	-0.0314819	1	1	chromosome 12 open reading frame 65
C12orf66	-0.254454	0.403406	1	chromosome 12 open reading frame 66
C12orf75	-0.0708569	0.973128	1	chromosome 12 open reading frame 75
C12orf76	0.65155	0.821517	1	chromosome 12 open reading frame 76
C14orf1	-0.372725	0.139751	0.642555
C14orf105	-0.255816	0.0496466	0.346413
C14orf119	-0.182138	0.808235	1	chromosome 14 open reading frame 119
C14orf132	0.156899	0.712197	1	chromosome 14 open reading frame 132
C14orf142	0.230311	0.857034	1
C14orf159	-0.115942	0.999962	1
C14orf166	-0.00500669	1	1
C14orf169	0.00801045	1	1
C14orf177	-0.345969	0.196073	0.784721	chromosome 14 putative open reading frame 177
C14orf178	0.384812	0.967419	1	chromosome 14 open reading frame 178
C14orf2	0.106744	0.89241	1
C14orf37	0.488216	0.954248	1
C14orf39	-0.268137	0.000128313	0.00747799	chromosome 14 open reading frame 39
C14orf79	-0.239527	0.704445	1
C14orf80	-0.310692	0.43407	1
C14orf93	0.137869	0.964521	1	chromosome 14 open reading frame 93
C15orf32	-0.359907	0.0210975	0.206564	chromosome 15 putative open reading frame 32
C15orf38-AP3S2	-0.135253	0.976594	1
C15orf39	-0.138878	0.999749	1	chromosome 15 open reading frame 39
C15orf40	-0.398537	0.605599	1	chromosome 15 open reading frame 40
C15orf41	-0.115711	0.836305	1	chromosome 15 open reading frame 41
C15orf43	-0.341298	0.00303608	0.0631932
C15orf48	-0.291541	0.12546	0.603407	chromosome 15 open reading frame 48
C15orf52	-0.214379	0.959432	1
C15orf53	-0.217271	0.298955	0.991788
C15orf54	-0.342999	0.0454255	0.328721	chromosome 15 putative open reading frame 54
C15orf57	-0.223937	0.741908	1
C16orf13	-0.161014	0.517665	1
C16orf45	-0.027311	1	1
C16orf46	-0.292276	0.819455	1	chromosome 16 open reading frame 46
C16orf47	0.0342618	1	1	symbol withdrawn, see [HGNC:777](/data/gene-symbol-report/#!/hgnc_id/HGNC:777)
C16orf52	-0.0803132	0.99628	1
C16orf54	-0.874828	0.538369	1	chromosome 16 open reading frame 54
C16orf58	-0.421021	0.0187204	0.191887
C16orf59	-0.15928	0.851568	1
C16orf62	-0.435809	0.0003302	0.0150417
C16orf70	-0.0937879	1	1	chromosome 16 open reading frame 70
C16orf71	-0.0452978	1	1	chromosome 16 open reading frame 71
C16orf72	-0.350778	0.539943	1	chromosome 16 open reading frame 72
C16orf74	-0.0062592	1	1	chromosome 16 open reading frame 74
C16orf78	-0.296736	0.0865969	0.485419	chromosome 16 open reading frame 78
C16orf82	-0.162285	0.965715	1	chromosome 16 open reading frame 82
C16orf87	0.344872	0.305591	1	chromosome 16 open reading frame 87
C16orf89	0.0013107	1	1	chromosome 16 open reading frame 89
C16orf95	0.049551	0.965687	1	chromosome 16 open reading frame 95
C17orf102	-0.170859	0.397215	1	chromosome 17 open reading frame 102
C17orf47	-0.188916	0.0390541	0.302003	symbol withdrawn, see [HGNC:9165](/data/gene-symbol-report/#!/hgnc_id/HGNC:9165)
C17orf49	-0.0189338	0.999789	1	chromosome 17 open reading frame 49
C17orf50	-0.347456	0.660938	1	chromosome 17 open reading frame 50
C17orf53	-0.344202	0.0119419	0.146642
C17orf58	0.179685	0.376935	1	chromosome 17 open reading frame 58
C17orf62	-0.134645	0.80818	1
C17orf64	-0.13209	0.90321	1	chromosome 17 open reading frame 64
C17orf74	0.210384	0.998942	1
C17orf75	-0.406456	0.0371831	0.291713	chromosome 17 open reading frame 75
C17orf77	-0.248052	0.609217	1	chromosome 17 open reading frame 77
C17orf78	-0.228337	0.015569	0.174049	chromosome 17 open reading frame 78
C17orf80	-0.19422	0.972924	1	chromosome 17 open reading frame 80
C17orf82	0.294249	0.875649	1
C17orf97	-0.338984	0.775668	1	chromosome 17 open reading frame 97
C17orf99	0.0176081	0.999994	1	chromosome 17 open reading frame 99
C18orf12	-0.129223	0.814667	1	chromosome 18 open reading frame 12
C18orf15	-0.220463	0.497717	1	chromosome 18 open reading frame 15 (putative)
C18orf21	0.183867	0.984301	1	chromosome 18 open reading frame 21
C18orf25	-0.135523	0.936719	1	chromosome 18 open reading frame 25
C18orf32	0.238331	0.87382	1	chromosome 18 open reading frame 32
C18orf65	-0.230517	0.784002	1
C18orf8	-0.453369	0.00176812	0.0455248
C19orf12	0.564395	0.85981	1	chromosome 19 open reading frame 12
C19orf18	-0.284815	0.649187	1	chromosome 19 open reading frame 18
C19orf24	-0.391472	0.184239	0.758185
C19orf25	0.112289	0.99666	1	chromosome 19 open reading frame 25
C19orf33	-0.401729	0.0751332	0.443218	chromosome 19 open reading frame 33
C19orf35	0.184531	0.983863	1
C19orf43	0.168808	0.234778	0.870892
C19orf44	0.301618	0.761347	1	chromosome 19 open reading frame 44
C19orf45	0.454886	0.296623	0.986845
C19orf47	-0.0640873	0.999365	1	chromosome 19 open reading frame 47
C19orf48	-0.108494	0.851317	1	chromosome 19 open reading frame 48
C19orf52	-0.0396622	0.999225	1
C19orf53	-0.48003	0.00364377	0.069607	chromosome 19 open reading frame 53
C19orf54	-0.286383	0.236785	0.875443	chromosome 19 open reading frame 54
C19orf57	-0.203552	0.845187	1	chromosome 19 open reading frame 57
C19orf60	0.00391059	0.999996	1
C19orf66	0.283924	0.999113	1
C19orf68	-0.671952	0.211218	0.820469
C19orf70	-0.0228769	0.98294	1
C19orf73	-0.261756	0.817377	1	chromosome 19 open reading frame 73
C1D	-0.0083076	0.999999	1	C1D nuclear receptor corepressor
C1GALT1	0.131998	0.998472	1	core 1 synthase, glycoprotein-N-acetylgalactosamine 3-beta-galactosyltransferase 1
C1GALT1C1	-0.331626	0.595428	1	C1GALT1 specific chaperone 1
C1orf101	-0.154793	0.882808	1
C1orf105	-0.315706	0.00712682	0.107817	chromosome 1 open reading frame 105
C1orf106	0.0273991	0.999998	1
C1orf109	-0.280634	0.233662	0.867666	chromosome 1 open reading frame 109
C1orf111	0.114137	0.999268	1
C1orf112	-0.268634	0.777463	1	chromosome 1 open reading frame 112
C1orf115	0.288703	0.432972	1	chromosome 1 open reading frame 115
C1orf116	-0.377577	0.651658	1	chromosome 1 open reading frame 116
C1orf122	-0.10889	0.145607	0.660501	chromosome 1 open reading frame 122
C1orf123	-0.000465321	1	1
C1orf127	-0.276077	0.660145	1	chromosome 1 open reading frame 127
C1orf131	0.427054	0.554695	1	chromosome 1 open reading frame 131
C1orf158	-0.0796075	0.988716	1	chromosome 1 open reading frame 158
C1orf159	0.000830252	1	1	chromosome 1 open reading frame 159
C1orf162	0.199987	0.683123	1	chromosome 1 open reading frame 162
C1orf168	-0.253307	0.00341982	0.0673616
C1orf174	-0.148281	0.915433	1	chromosome 1 open reading frame 174
C1orf198	0.0456589	0.999986	1	chromosome 1 open reading frame 198
C1orf21	0.00788354	1	1	chromosome 1 open reading frame 21
C1orf210	0.0155808	0.998573	1	chromosome 1 open reading frame 210
C1orf216	-0.13046	0.918245	1	chromosome 1 open reading frame 216
C1orf220	0.146887	0.973782	1	chromosome 1 putative open reading frame 220
C1orf228	-0.0758017	0.999332	1
C1orf229	-0.136271	0.772885	1	chromosome 1 open reading frame 229
C1orf27	-0.298766	0.167384	0.718624
C1orf35	0.0604656	0.985033	1	chromosome 1 open reading frame 35
C1orf43	-0.0637649	0.97278	1	chromosome 1 open reading frame 43
C1orf50	-0.00974978	0.998286	1	chromosome 1 open reading frame 50
C1orf52	-0.128163	0.809091	1	chromosome 1 open reading frame 52
C1orf54	-0.376247	0.0930665	0.508263	chromosome 1 open reading frame 54
C1orf56	0.520806	0.210902	0.81959	chromosome 1 open reading frame 56
C1orf61	-0.206572	0.12085	0.589416	chromosome 1 open reading frame 61
C1orf64	-0.637407	0.731418	1
C1orf74	-0.479717	0.691703	1	chromosome 1 open reading frame 74
C1orf87	-0.206225	0.326024	1	chromosome 1 open reading frame 87
C1orf94	0.0778747	0.999976	1	chromosome 1 open reading frame 94
C1orf95	-0.169943	0.938788	1
C1QA	0.14642	0.991666	1	complement C1q A chain
C1QB	-0.367045	0.618527	1	complement C1q B chain
C1QBP	-0.182533	0.397598	1	complement C1q binding protein
C1QC	0.695573	0.180961	0.750581	complement C1q C chain
C1QL1	0.508935	0.373234	1	complement C1q like 1
C1QL2	0.0949308	0.177992	0.743306	complement C1q like 2
C1QTNF1	-0.410993	0.138031	0.638098	C1q and TNF related 1
C1QTNF2	0.388519	0.371571	1	C1q and TNF related 2
C1QTNF3	0.00722107	1	1	C1q and TNF related 3
C1QTNF4	0.683364	0.703765	1	C1q and TNF related 4
C1QTNF5	-0.155268	0.983312	1	C1q and TNF related 5
C1QTNF6	-0.0216507	1	1	C1q and TNF related 6
C1QTNF7	-0.2134	0.301709	0.995892	C1q and TNF related 7
C1QTNF8	-0.333755	0.437901	1	C1q and TNF related 8
C1QTNF9	-0.365563	0.307662	1	C1q and TNF related 9
C1R	0.0876165	0.999939	1	complement C1r
C1RL	-0.178665	0.977846	1	complement C1r subcomponent like
C1RL-AS1	0.256133	0.926561	1	C1RL antisense RNA 1
C1S	-0.180838	0.985335	1	complement C1s
C2	0.0498897	1	1	complement C2
C20orf141	0.161482	0.969625	1	chromosome 20 open reading frame 141
C20orf144	0.72496	0.256152	0.912209	chromosome 20 open reading frame 144
C20orf166-AS1	-0.2641	0.621715	1
C20orf173	-0.147258	0.997014	1	chromosome 20 open reading frame 173
C20orf195	-0.262987	0.018289	0.189228
C20orf196	0.089468	0.996192	1
C20orf197	-0.217304	0.158384	0.696031	chromosome 20 putative open reading frame 197
C20orf203	-0.21464	0.475301	1	chromosome 20 open reading frame 203
C20orf24	-0.178131	0.427806	1
C20orf27	-0.319951	0.327042	1	chromosome 20 open reading frame 27
C20orf78	-0.64375	0.571713	1
C20orf85	-0.0147017	0.999945	1	chromosome 20 open reading frame 85
C20orf96	-0.44125	0.556905	1	chromosome 20 open reading frame 96
C21orf2	0.315948	0.980427	1
C21orf33	0.219645	0.157989	0.695032
C21orf58	0.0469914	0.999993	1	chromosome 21 open reading frame 58
C21orf59	-0.223342	0.0115143	0.143863
C21orf62	-0.452282	0.558482	1	chromosome 21 open reading frame 62
C21orf91	-0.00547448	0.999999	1	chromosome 21 open reading frame 91
C22orf15	-0.141972	0.881621	1	chromosome 22 open reading frame 15
C22orf23	-0.342533	0.809655	1	chromosome 22 open reading frame 23
C22orf24	-0.00223586	1	1	chromosome 22 open reading frame 24
C22orf29	-0.348344	0.66127	1
C22orf31	-0.314264	0.00879139	0.123001	chromosome 22 open reading frame 31
C22orf34	7.56109e-05	0.999998	1	chromosome 22 open reading frame 34
C22orf39	0.450353	0.916615	1	chromosome 22 open reading frame 39
C22orf46	-0.275801	0.689776	1	chromosome 22 open reading frame 46
C2CD2	-0.117348	0.851505	1	C2 calcium dependent domain containing 2
C2CD2L	-0.314477	0.844943	1	C2CD2 like
C2CD3	-0.232722	0.416832	1	C2 domain containing 3 centriole elongation regulator
C2CD4A	-0.301739	0.491235	1	C2 calcium dependent domain containing 4A
C2CD5	-0.202952	0.993583	1	C2 calcium dependent domain containing 5
C2orf15	0.156829	0.472904	1	chromosome 2 open reading frame 15
C2orf16	-0.00949919	1	1	chromosome 2 open reading frame 16
C2orf27A	-0.4819	0.129429	0.614891	chromosome 2 open reading frame 27A
C2orf27B	-0.162997	0.9992	1	chromosome 2 open reading frame 27B
C2orf40	-0.110717	0.496557	1
C2orf42	0.414188	0.973006	1	chromosome 2 open reading frame 42
C2orf44	0.147356	0.988592	1
C2orf47	0.572834	0.0614492	0.394435
C2orf48	0.115852	0.983706	1	symbol withdrawn, see [HGNC:10452](/data/gene-symbol-report/#!/hgnc_id/HGNC:10452)
C2orf49	0.0167582	0.999997	1	chromosome 2 open reading frame 49
C2orf50	-0.592224	0.333032	1	chromosome 2 open reading frame 50
C2orf54	0.0816009	0.977484	1
C2orf57	0.190763	0.991205	1
C2orf61	-0.141652	0.737187	1
C2orf69	0.106713	0.99855	1	chromosome 2 open reading frame 69
C2orf73	-0.286809	0.00481335	0.0844776	chromosome 2 open reading frame 73
C2orf82	0.119676	0.624306	1
C2orf83	-0.309594	0.140088	0.643578	chromosome 2 open reading frame 83
C2orf88	0.892804	0.099489	0.526953	chromosome 2 open reading frame 88
C3	-0.160166	0.999523	1	complement C3
C3AR1	-0.23781	0.313257	1	complement C3a receptor 1
C3orf14	-0.0897914	0.902613	1	chromosome 3 open reading frame 14
C3orf17	-0.0541188	0.999649	1
C3orf18	0.21572	0.892853	1	chromosome 3 open reading frame 18
C3orf20	-0.0143977	1	1	chromosome 3 open reading frame 20
C3orf22	-0.219004	0.833818	1	chromosome 3 open reading frame 22
C3orf30	-0.241077	0.231494	0.863423
C3orf33	0.259826	0.90017	1	chromosome 3 open reading frame 33
C3orf35	-0.356674	0.6648	1	chromosome 3 open reading frame 35
C3orf36	-0.252938	0.866142	1	chromosome 3 putative open reading frame 36
C3orf38	1.15356	0.250112	0.902398	chromosome 3 open reading frame 38
C3orf49	-0.210272	0.1385	0.639484	chromosome 3 open reading frame 49
C3orf52	-0.242929	0.231373	0.863423	chromosome 3 open reading frame 52
C3orf58	-0.186944	0.4993	1
C3orf62	-0.218828	0.916879	1	chromosome 3 open reading frame 62
C3orf67	-0.133689	0.355201	1
C4A	0.107328	0.806051	1	complement C4A (Rodgers blood group)
C4B	0.0309489	1	1	complement C4B (Chido blood group)
C4BPA	-0.223974	0.608481	1	complement component 4 binding protein alpha
C4BPB	-0.437351	0.0319664	0.267231	complement component 4 binding protein beta
C4orf17	-0.298253	0.000302019	0.0143639	chromosome 4 open reading frame 17
C4orf19	0.237542	0.999999	1	chromosome 4 open reading frame 19
C4orf22	-0.233326	0.17699	0.740471
C4orf26	-0.497501	0.00284094	0.0602241
C4orf27	-0.0251019	0.997715	1
C4orf3	0.748625	0.491914	1	chromosome 4 open reading frame 3
C4orf32	-0.265541	0.0245536	0.227539
C4orf33	0.71013	0.0877462	0.489401	chromosome 4 open reading frame 33
C4orf36	0.503613	0.105687	0.543846	chromosome 4 open reading frame 36
C4orf45	-0.233833	0.00396187	0.0741431	chromosome 4 open reading frame 45
C4orf50	0.158307	0.987165	1	chromosome 4 open reading frame 50
C5	-0.242426	0.0991563	0.525949	complement C5
C5AR1	-0.564244	0.00351945	0.068651	complement C5a receptor 1
C5AR2	-0.143577	0.719245	1	complement component 5a receptor 2
C5orf15	-0.245339	0.450664	1	chromosome 5 open reading frame 15
C5orf17	-0.235876	0.568894	1	chromosome 5 putative open reading frame 17
C5orf22	-0.040761	0.999162	1	chromosome 5 open reading frame 22
C5orf24	-0.142404	0.316009	1	chromosome 5 open reading frame 24
C5orf28	-0.186864	0.976435	1
C5orf30	-0.00798918	0.999998	1
C5orf34	-0.249597	0.406979	1	chromosome 5 open reading frame 34
C5orf38	0.439716	0.048294	0.340862	chromosome 5 open reading frame 38
C5orf42	0.07753	1	1
C5orf45	-0.114328	0.820414	1
C5orf46	0.018375	0.997755	1	chromosome 5 open reading frame 46
C5orf51	-0.0802339	0.986882	1	chromosome 5 open reading frame 51
C5orf58	-0.457572	0.0831351	0.472799	chromosome 5 open reading frame 58
C5orf64	-0.423501	0.00712391	0.107817	chromosome 5 open reading frame 64
C6	-0.242991	0.00120544	0.0361003	complement C6
C6orf1	-0.107776	0.9845	1
C6orf10	-0.287245	0.00268352	0.058439
C6orf106	-0.0628832	0.557206	1
C6orf118	-0.177907	0.0412304	0.311545	chromosome 6 open reading frame 118
C6orf136	0.160121	0.877277	1	chromosome 6 open reading frame 136
C6orf141	-0.197509	0.355088	1	chromosome 6 open reading frame 141
C6orf15	-0.287574	0.991422	1	chromosome 6 open reading frame 15
C6orf183	-0.0380179	0.999997	1	symbol withdrawn, see [HGNC:21565](/data/gene-symbol-report/#!/hgnc_id/HGNC:21565)
C6orf201	-0.299887	0.0655167	0.409085	chromosome 6 open reading frame 201
C6orf203	-0.244889	0.0420941	0.31477
C6orf223	0.109114	0.937779	1	chromosome 6 open reading frame 223
C6orf25	-0.484015	0.0598399	0.387356
C6orf47	0.0971919	0.99983	1	chromosome 6 open reading frame 47
C6orf48	-0.503751	2.52506e-05	0.00230622
C6orf58	-0.150246	0.0646045	0.406305	chromosome 6 open reading frame 58
C6orf62	-0.0635073	0.96751	1	chromosome 6 open reading frame 62
C6orf89	-0.284798	0.00581908	0.0946207	chromosome 6 open reading frame 89
C7	-0.243868	0.252605	0.906198	complement C7
C7orf13	-0.359969	0.394924	1	symbol withdrawn, see [HGNC:48971](/data/gene-symbol-report/#!/hgnc_id/HGNC:48971)
C7orf25	0.566	0.789958	1	chromosome 7 open reading frame 25
C7orf26	-0.148794	0.978533	1	chromosome 7 open reading frame 26
C7orf31	0.0587847	0.999966	1	chromosome 7 open reading frame 31
C7orf33	-0.0392454	0.995327	1	chromosome 7 open reading frame 33
C7orf34	-0.252773	0.605522	1
C7orf43	-0.166366	0.969594	1
C7orf49	0.0594306	0.996571	1
C7orf50	-0.00314171	1	1	chromosome 7 open reading frame 50
C7orf55	-0.430277	0.509798	1
C7orf55-LUC7L2	-0.464233	0.00848473	0.120002
C7orf60	0.307965	0.353183	1
C7orf61	0.0865349	0.538154	1	chromosome 7 open reading frame 61
C7orf62	-0.304619	0.0104507	0.135836
C7orf69	-0.285708	0.191543	0.772316	chromosome 7 open reading frame 69
C7orf76	-0.246375	0.182511	0.753608	symbol withdrawn, see [HGNC:10845](/data/gene-symbol-report/#!/hgnc_id/HGNC:10845)
C8A	-0.234375	0.0608534	0.391982	complement C8 alpha chain
C8B	-0.00545627	1	1	complement C8 beta chain
C8G	-0.367281	0.199106	0.791166	complement C8 gamma chain
[truncated: 16,360 more rows]

## Sheet: MSCV-significant
Genes significantly differentially expressed under hypoxia vs normoxia in HEK293 cells stably expressing the empty vector (MSCV)
gene	fold change (log2)	pvalue	fdr	name
ACADL	1.2787	0.0028447	0.020078	acyl-CoA dehydrogenase long chain
ACBD7	1.3368	0.00894991	0.0435008	acyl-CoA binding domain containing 7
ACTR6	2.37027	1.77963e-05	0.000575993	actin related protein 6
ADAD2	-1.00777	0.000290071	0.00435392	adenosine deaminase domain containing 2
ADAMTS3	1.11002	0.00638168	0.0345998	ADAM metallopeptidase with thrombospondin type 1 motif 3
AIFM1	-1.23511	2.28999e-08	2.76577e-06	apoptosis inducing factor mitochondria associated 1
ALX1	1.97527	0.00190551	0.0155611	ALX homeobox 1
ALYREF	-1.10424	5.72491e-06	0.000246964	Aly/REF export factor
ANAPC5	-1.12742	9.33213e-10	1.90355e-07	anaphase promoting complex subunit 5
ANKMY2	1.16607	0.00122311	0.0117069	ankyrin repeat and MYND domain containing 2
ANKRD11	-1.02702	1.13753e-10	3.4234e-08	ankyrin repeat domain 11
ANKRD37	1.63605	0.0108759	0.0497533	ankyrin repeat domain 37
ANKRD42	2.12278	0.0102482	0.0476655	ankyrin repeat domain 42
ANKRD49	1.50236	0.00530148	0.0307266	ankyrin repeat domain 49
APOC1	-1.14503	0.00133621	0.0122567	apolipoprotein C1
AQP12A	-1.13227	0.00212409	0.0167037	aquaporin 12A
AQP7	-1.02176	0.00219069	0.0170554	aquaporin 7
ARHGEF6	1.43852	0.00125007	0.0118292	Rac/Cdc42 guanine nucleotide exchange factor 6
ASMT	-1.2037	1.22767e-05	0.000441915	acetylserotonin O-methyltransferase
ATP6V0C	-1.17059	3.33894e-07	2.58634e-05	ATPase H+ transporting V0 subunit c
ATP8A1	1.09769	0.0027704	0.0197475	ATPase phospholipid transporting 8A1
ATR	1.14885	0.00333384	0.0222636	ATR serine/threonine kinase
B4GALT1	-1.13887	0.00187454	0.0153795	beta-1,4-galactosyltransferase 1
BBS7	1.3084	0.00247682	0.0184311	Bardet-Biedl syndrome 7
BCAP29	1.02879	0.00234448	0.0178293	B cell receptor associated protein 29
BEX1	1.08025	0.00177896	0.0148446	brain expressed X-linked 1
BHLHE41	1.25275	0.000917717	0.00968244	basic helix-loop-helix family member e41
BIVM	1.20091	0.000149091	0.00276465	basic, immunoglobulin-like variable motif containing
BMPR1B	1.02552	6.22329e-05	0.00146283	bone morphogenetic protein receptor type 1B
BRCA2	1.22154	0.000601554	0.00724627	BRCA2 DNA repair associated
BTNL8	-1.10733	2.81276e-05	0.000804357	butyrophilin like 8
C14orf142	1.44285	0.00246575	0.0184084
C14orf80	-1.03601	0.000959042	0.00998078
C1orf27	1.13462	0.00608099	0.0336451
C1orf74	1.81494	0.000968547	0.0100399	chromosome 1 open reading frame 74
C3orf14	1.31495	0.00924525	0.0444935	chromosome 3 open reading frame 14
C7orf25	1.69087	0.0021137	0.0166466	chromosome 7 open reading frame 25
C9orf62	-1.22391	0.000471129	0.00608655	chromosome 9 open reading frame 62
CA5A	-1.16267	0.00191771	0.0156161	carbonic anhydrase 5A
CALML5	-1.00716	0.00111988	0.0110829	calmodulin like 5
CAMK4	1.26825	0.00392272	0.0250743	calcium/calmodulin dependent protein kinase IV
CAMKMT	1.05002	1.44522e-06	8.50366e-05	calmodulin-lysine N-methyltransferase
CCBL2	1.77426	0.00964733	0.0457756
CCDC109B	1.15057	4.48788e-06	0.000205458
CCDC85B	-1.15944	0.000221711	0.0036471	coiled-coil domain containing 85B
CCL3L1	-1.26129	9.57247e-05	0.00197809	C-C motif chemokine ligand 3 like 1
CCL4	-1.10772	0.00652281	0.0350955	C-C motif chemokine ligand 4
CCNE2	1.66227	0.000407003	0.00553464	cyclin E2
CD40	-1.06064	0.000763975	0.00857801	CD40 molecule
CD70	-1.32895	0.00563236	0.0319385	CD70 molecule
CDC37	-1.13646	2.26774e-06	0.000120322	cell division cycle 37
CDK1	1.15901	0.00208667	0.016462	cyclin dependent kinase 1
CDK11B	-1.08068	0.00120444	0.0115644	cyclin dependent kinase 11B
CENPE	1.11033	9.81761e-05	0.00201601	centromere protein E
CFAP74	-1.08953	0.00142853	0.012774	cilia and flagella associated protein 74
CFC1	-1.14562	6.93887e-05	0.00157264	cripto, FRL-1, cryptic family 1
CFC1B	-1.04728	0.000429836	0.00576401	cripto, FRL-1, cryptic family 1B
CGB	-1.45607	0.000616889	0.00736054
CGB7	-1.14972	0.010003	0.0468982	chorionic gonadotropin subunit beta 7
CGB8	-1.21899	0.00221533	0.0171554	chorionic gonadotropin subunit beta 8
CIRBP-AS1	-1.1985	0.00274366	0.0196597	CIRBP antisense RNA 1
CKAP2L	1.75804	0.00125735	0.0118601	cytoskeleton associated protein 2 like
CLEC3B	-1.1275	0.010214	0.0475789	C-type lectin domain family 3 member B
COMT	-1.02412	5.64723e-06	0.000245087	catechol-O-methyltransferase
CSF3	-1.14134	0.00459372	0.0277639	colony stimulating factor 3
CSPG4P1Y	-1.09618	0.00111346	0.0110637	CSPG4 pseudogene 1 Y-linked
CSPP1	1.37003	2.86195e-08	3.28373e-06	centrosome and spindle pole associated protein 1
CTAG1B	-1.06554	0.000236189	0.00378686	cancer/testis antigen 1B
CTXN1	-1.03307	0.00152895	0.0134363	cortexin 1
CXCL11	-1.20217	7.38285e-05	0.00163356	C-X-C motif chemokine ligand 11
CYP4A22	-1.05884	0.00795627	0.0402787	cytochrome P450 family 4 subfamily A member 22
DDX23	-1.02061	3.75001e-07	2.83303e-05	DEAD-box helicase 23
DDX55	-1.06058	8.2634e-06	0.000326938	DEAD-box helicase 55
DENND1B	1.33854	0.00266985	0.0192965	DENN domain containing 1B
DIRC1	-1.35152	0.00426893	0.026629	disrupted in renal carcinoma 1
DSCC1	1.48089	0.00364769	0.0238392	DNA replication and sister chromatid cohesion 1
DUSP14	1.66421	0.0015041	0.0133007	dual specificity phosphatase 14
DUX4L10	-1.00052	0.0032107	0.0217193	double homeobox 4 like 10 (pseudogene)
E2F5	1.21116	0.000724771	0.00824913	E2F transcription factor 5
EGLN3	1.19794	2.88648e-05	0.000819011	egl-9 family hypoxia inducible factor 3
ELMOD2	1.19257	0.00386501	0.024809	ELMO domain containing 2
ETFDH	1.17738	4.8817e-05	0.00123271	electron transfer flavoprotein dehydrogenase
F2RL3	-1.01093	0.00553187	0.031568	F2R like thrombin or trypsin receptor 3
FAM200A	1.26269	0.000967587	0.0100356	family with sequence similarity 200 member A
FANCB	1.41685	0.000168416	0.00300464	FA complementation group B
FOXD4L4	-1.10986	3.52233e-06	0.000169719	forkhead box D4 like 4
FRMD8P1	-1.02274	0.000173934	0.00307169	FERM domain containing 8 pseudogene 1
FUT4	-1.06972	0.000741784	0.00838527	fucosyltransferase 4
FXR1	-1.31135	1.19167e-07	1.08697e-05	FMR1 autosomal homolog 1
GAGE12F	-1.07661	0.00247889	0.018439	G antigen 12F
GAGE13	-1.33892	0.00799764	0.0403908	G antigen 13
GALNT13	1.60809	2.52578e-06	0.000130615	polypeptide N-acetylgalactosaminyltransferase 13
GGTLC1	-1.04888	0.000796596	0.00884257	gamma-glutamyltransferase light chain 1
GJA8	-1.0753	0.000375267	0.00521501	gap junction protein alpha 8
GLDC	-1.03658	6.25925e-14	5.74536e-11	glycine decarboxylase
GNPDA2	1.03568	0.00469309	0.0282386	glucosamine-6-phosphate deaminase 2
GOLGA4	1.03292	0.00668226	0.0356815	golgin A4
GPR26	-1.02558	0.00471947	0.0283322	G protein-coupled receptor 26
GRAMD3	1.23174	0.00152512	0.0134091
GSTM1	-1.00834	0.00471062	0.0283162	glutathione S-transferase mu 1
GSTTP1	-1.01226	0.00388876	0.024918
GTDC1	1.10519	0.00382999	0.0246541	glycosyltransferase like domain containing 1
GTF2H5	1.7263	0.000482347	0.00616681	general transcription factor IIH subunit 5
H6PD	1.27733	0.00957844	0.0455868	hexose-6-phosphate dehydrogenase/glucose 1-dehydrogenase
HBA1	-1.26912	0.000779629	0.00869773	hemoglobin subunit alpha 1
HBA2	-1.13111	0.000883314	0.00942236	hemoglobin subunit alpha 2
HCAR3	-1.09418	0.00369698	0.0240478	hydroxycarboxylic acid receptor 3
HILPDA	2.00925	0.000138446	0.00260143	hypoxia inducible lipid droplet associated
HMGCL	1.35601	0.000908629	0.00961418	3-hydroxy-3-methylglutaryl-CoA lyase
HMMR	1.67057	2.84063e-05	0.000811015	hyaluronan mediated motility receptor
HOOK1	1.16379	0.000936258	0.00979922	hook microtubule tethering protein 1
HTATSF1	-1.50227	1.99903e-06	0.000108896	HIV-1 Tat specific factor 1
HTR1B	-1.21344	0.00900728	0.0436871	5-hydroxytryptamine receptor 1B
ICA1L	1.49418	0.00324764	0.0218702	islet cell autoantigen 1 like
IFNL3	-1.17968	0.00231647	0.0177338	interferon lambda 3
IGF2R	-1.04512	3.17721e-23	2.91636e-19	insulin like growth factor 2 receptor
IGFALS	-1.25891	0.00453061	0.0275913	insulin like growth factor binding protein acid labile subunit
IGHA1	-1.13068	1.96831e-06	0.000108089	immunoglobulin heavy constant alpha 1
IGHG1	-1.04781	1.06924e-07	9.81458e-06	immunoglobulin heavy constant gamma 1 (G1m marker)
IGHG2	-1.05352	0.000392632	0.00539112	immunoglobulin heavy constant gamma 2 (G2m marker)
IGHV4-31	-1.00577	1.43963e-05	0.000493993	immunoglobulin heavy variable 4-31
IGKV1-39	-1.00052	0.00110972	0.011045	immunoglobulin kappa variable 1-39 (gene/pseudogene)
IGKV2D-28	-1.42041	0.00740232	0.0382256	immunoglobulin kappa variable 2D-28
IGLC1	-1.24206	0.000719213	0.00821102	immunoglobulin lambda constant 1
IGLL1	-1.44068	0.00225373	0.0173913	immunoglobulin lambda like polypeptide 1
IGLV2-11	-1.13237	0.00701241	0.0368337	immunoglobulin lambda variable 2-11
IL3RA	-1.02262	4.25778e-05	0.00111345	interleukin 3 receptor subunit alpha
IL9R	-1.01272	5.02536e-07	3.58971e-05	interleukin 9 receptor
ILF3-AS1	1.72548	0.00767925	0.0393018
IQGAP1	-1.11768	1.76998e-21	8.1233e-18	IQ motif containing GTPase activating protein 1
IQSEC3	-1.24259	0.0026921	0.0194039	IQ motif and Sec7 domain ArfGEF 3
IRAK4	1.14568	1.68316e-06	9.59613e-05	interleukin 1 receptor associated kinase 4
ITGA1	1.04261	3.44303e-06	0.000166774	integrin subunit alpha 1
JAM3	-1.18005	3.25592e-07	2.55437e-05	junctional adhesion molecule 3
JPX	3.46824	0.0017479	0.0147125	JPX transcript, XIST activator
KCNA6	-1.0378	0.00989878	0.0465714	potassium voltage-gated channel subfamily A member 6
KCNK15	-1.18166	0.00502977	0.0295971	potassium two pore domain channel subfamily K member 15
KDM3A	1.40134	2.90727e-10	7.41273e-08	lysine demethylase 3A
KIF20B	1.16211	6.16074e-06	0.000259997	kinesin family member 20B
KIF5B	-1.16462	1.22208e-15	1.72577e-12	kinesin family member 5B
KIR2DL2	-1.06249	0.000837256	0.00912186	killer cell immunoglobulin like receptor, two Ig domains and long cytoplasmic tail 2
KIR2DL5A	-1.01346	0.000525723	0.00656981	killer cell immunoglobulin like receptor, two Ig domains and long cytoplasmic tail 5A
KIR2DS4	-1.12703	0.000297784	0.0044377	killer cell immunoglobulin like receptor, two Ig domains and short cytoplasmic tail 4
KIR2DS5	-1.14957	0.00904515	0.0437941	killer cell immunoglobulin like receptor, two Ig domains and short cytoplasmic tail 5
KIR3DL2	-1.07306	1.33075e-05	0.000464446	killer cell immunoglobulin like receptor, three Ig domains and long cytoplasmic tail 2
KISS1R	-1.14992	0.00238657	0.0180447	KISS1 receptor
KPNA5	1.53571	0.000275427	0.00419957	karyopherin subunit alpha 5
KRBA2	1.73656	0.000442051	0.00586356	KRAB-A domain containing 2
KRT17	-1.01974	0.000275006	0.00419665	keratin 17
KRT6C	-1.01394	0.000298054	0.0044377	keratin 6C
KRT81	-1.00445	0.000214412	0.00356861	keratin 81
KRTAP10-10	-1.02614	0.00725328	0.0376359	keratin associated protein 10-10
KRTAP10-11	-1.23512	0.00187511	0.0153795	keratin associated protein 10-11
KRTAP10-3	-1.38887	0.00276083	0.0197211	keratin associated protein 10-3
KRTAP10-4	-1.21351	0.00704208	0.036979	keratin associated protein 10-4
KRTAP12-2	-1.04474	0.00261021	0.0190076	keratin associated protein 12-2
KRTAP2-3	-1.22919	0.00107366	0.0108233	keratin associated protein 2-3
KRTAP4-2	-1.29456	0.00728726	0.0377802	keratin associated protein 4-2
KRTAP4-4	-1.03565	0.000669973	0.00779922	keratin associated protein 4-4
KRTAP4-7	-1.30817	0.00423257	0.0264832	keratin associated protein 4-7
KRTAP5-1	-1.18404	0.00166431	0.014284	keratin associated protein 5-1
KRTAP5-11	-1.07825	0.0107838	0.0494426	keratin associated protein 5-11
KRTAP5-2	-1.09071	0.00196849	0.0158498	keratin associated protein 5-2
KRTAP5-7	-1.27511	0.000392595	0.00539112	keratin associated protein 5-7
KRTAP5-8	-1.24854	0.00797152	0.0403234	keratin associated protein 5-8
KRTAP5-9	-1.12278	0.00822678	0.0411855	keratin associated protein 5-9
KRTAP9-4	-1.0615	0.00747092	0.0385148	keratin associated protein 9-4
LAIR2	-1.24225	0.00184879	0.015276	leukocyte associated immunoglobulin like receptor 2
LARP7	1.10083	4.00353e-05	0.00106517	La ribonucleoprotein 7, transcriptional regulator
LCE2B	-1.09857	0.00255817	0.0187922	late cornified envelope 2B
LCE2C	-1.02866	0.00474224	0.028441	late cornified envelope 2C
LCE5A	-1.28452	0.00993093	0.0466749	late cornified envelope 5A
LHB	-1.06244	0.00412209	0.0259867	luteinizing hormone subunit beta
LILRA1	-1.03592	0.000918683	0.0096864	leukocyte immunoglobulin like receptor A1
LILRB2	-1.0609	7.75332e-07	5.17583e-05	leukocyte immunoglobulin like receptor B2
LIN54	1.14807	2.76168e-05	0.000795903	lin-54 DREAM MuvB core complex component
LIN9	1.12475	3.45556e-05	0.000945411	lin-9 DREAM MuvB core complex component
LINC00341	1.02109	0.00285296	0.0201208	symbol withdrawn, see [HGNC:19861](/data/gene-symbol-report/#!/hgnc_id/HGNC:19861)
LKAAEAR1	-1.08632	0.00456422	0.02769	LKAAEAR motif containing 1
LOC100132099	1.92314	0.00232523	0.0177713
LOC105379811	-1.04432	0.00173461	0.0146349
LOC285097	-1.09996	0.00684186	0.036249
LOC727751	-1.00352	0.000130673	0.00248332
LOX	1.81212	0.000502235	0.00634988	lysyl oxidase
LRIF1	2.21309	8.89199e-06	0.00034658	ligand dependent nuclear receptor interacting factor 1
LTB	-1.03601	0.00370794	0.0240763	lymphotoxin beta
LYZL1	-1.00469	0.00906555	0.0438423	lysozyme like 1
MAGEA2	-1.01136	5.71976e-06	0.000246964	MAGE family member A2
MAP3K2	1.03477	2.75358e-05	0.000794814	mitogen-activated protein kinase kinase kinase 2
METTL7B	1.09197	0.00140777	0.0126747	methyltransferase like 7B
MGAT4A	1.02694	0.00175096	0.0147247	alpha-1,3-mannosyl-glycoprotein 4-beta-N-acetylglucosaminyltransferase A
MICU2	1.01411	0.00185567	0.0153027	mitochondrial calcium uptake 2
MND1	1.68969	0.000447561	0.00589829	meiotic nuclear divisions 1
MRC1	-1.01944	1.21138e-07	1.0955e-05	mannose receptor C-type 1
MRPL52	-1.02714	0.0096883	0.0458751	mitochondrial ribosomal protein L52
MS4A1	1.8338	0.000728014	0.00827035	membrane spanning 4-domains A1
MTERF3	1.3513	0.00255072	0.0187755	mitochondrial transcription termination factor 3
N4BP2	1.75881	1.07689e-08	1.55666e-06	NEDD4 binding protein 2
NAT14	-1.21471	0.00792658	0.0401756	N-acetyltransferase 14 (putative)
NAT8	-1.02657	0.00383837	0.0246941	N-acetyltransferase 8 (putative)
NBEAL1	1.0525	1.56546e-05	0.00052443	neurobeachin like 1
NCF1C	-1.14924	0.00411073	0.025924	neutrophil cytosolic factor 1C pseudogene
NCL	-1.34867	1.32345e-08	1.85464e-06	nucleolin
ND2	-1.06978	0.00672951	0.0358608
NEBL	2.27094	0.00831296	0.0414474	nebulette
NIPSNAP3A	1.12649	1.01227e-06	6.43021e-05	nipsnap homolog 3A
NME6	1.4869	0.0085486	0.0421869	NME/NM23 nucleoside diphosphate kinase 6
NOG	2.20702	0.00169303	0.0144485	noggin
NRIP3	1.87598	0.000133824	0.0025265	nuclear receptor interacting protein 3
ODF2L	1.09976	3.42709e-06	0.00016644	outer dense fiber of sperm tails 2 like
OR10G7	-1.04188	0.00506659	0.0297542	olfactory receptor family 10 subfamily G member 7
OR14I1	-1.26244	0.0105412	0.0486708	olfactory receptor family 14 subfamily I member 1
OR1S2	-1.00331	0.00688468	0.0363814	olfactory receptor family 1 subfamily S member 2
OR2L8	-1.11866	0.00112473	0.0111189	olfactory receptor family 2 subfamily L member 8 (gene/pseudogene)
OR2M7	-1.12088	0.0021845	0.0170362	olfactory receptor family 2 subfamily M member 7
OR2T11	-1.00332	0.00459384	0.0277639	olfactory receptor family 2 subfamily T member 11 (gene/pseudogene)
OR4F17	-1.27861	0.00508483	0.0298234	olfactory receptor family 4 subfamily F member 17
OSGEPL1	1.29811	0.000527623	0.00657577	O-sialoglycoprotein endopeptidase like 1
OXCT2	-1.14016	0.00086466	0.00928814	3-oxoacid CoA-transferase 2
OXCT2P1	-1.06266	0.000409566	0.00555715	3-oxoacid CoA-transferase 2 pseudogene 1
P2RX2	-1.02984	0.00022225	0.0036527	purinergic receptor P2X 2
PAM16	-1.31726	0.000434423	0.00578439	presequence translocase associated motor 16
PARPBP	2.06504	3.10719e-05	0.000866897	PARP1 binding protein
PDCD11	-1.1904	1.36622e-17	3.58301e-14	programmed cell death 11
PDCD5	-1.03586	0.00420862	0.0263873	programmed cell death 5
PDK1	1.55143	1.28495e-09	2.56402e-07	pyruvate dehydrogenase kinase 1
PEX3	1.09377	0.00256544	0.018816	peroxisomal biogenesis factor 3
PF4	-1.04735	0.00478454	0.0285734	platelet factor 4
PFKFB3	1.44278	1.11328e-06	6.88136e-05	6-phosphofructo-2-kinase/fructose-2,6-biphosphatase 3
PGA5	-1.17548	0.00234398	0.0178293	pepsinogen A5
PHOSPHO1	-1.01794	0.00349209	0.0230852	phosphoethanolamine/phosphocholine phosphatase 1
PIGS	-1.35976	6.25474e-09	1.00723e-06	phosphatidylinositol glycan anchor biosynthesis class S
PITPNB	-1.12143	2.79824e-05	0.000802657	phosphatidylinositol transfer protein beta
PNN	-1.57344	5.39707e-10	1.25417e-07	pinin, desmosome associated protein
POC1B	1.18987	0.00316781	0.0215406	POC1 centriolar protein B
POLE2	1.34792	0.000229945	0.00372579	DNA polymerase epsilon 2, accessory subunit
POLK	1.16333	0.00249713	0.0185084	DNA polymerase kappa
POT1	1.05205	0.00635247	0.0345026	protection of telomeres 1
PRB1	-1.08646	0.00608504	0.0336474	proline rich protein BstNI subfamily 1 (gene/pseudogene)
PRB4	-1.02775	0.00294922	0.020516	proline rich protein BstNI subfamily 4
PRDM5	1.24498	4.84305e-05	0.00122464	PR/SET domain 5
PRIMPOL	1.29072	0.00153675	0.0134791	primase and DNA directed polymerase
PRPF19	-1.04688	1.30941e-07	1.16126e-05	pre-mRNA processing factor 19
PSMD13	-1.2115	4.53514e-06	0.000206591	proteasome 26S subunit, non-ATPase 13
PTPRCAP	-1.26389	0.00238446	0.0180362	protein tyrosine phosphatase receptor type C associated protein
PUS3	1.18617	0.00559227	0.0317899	pseudouridine synthase 3
PUS7	1.42831	4.22042e-06	0.000196646	pseudouridine synthase 7
RAB28	1.30842	0.000117616	0.00231178	RAB28, member RAS oncogene family
RAB3B	1.05374	0.000575091	0.00698248	RAB3B, member RAS oncogene family
RAD23A	-1.2885	1.30912e-05	0.000459518	RAD23 homolog A, nucleotide excision repair protein
RBAK-RBAKDN	-1.1176	0.00439083	0.0271042	RBAK-RBAKDN readthrough
RBMY1A1	-1.08195	0.000599249	0.00722326	RNA binding motif protein Y-linked family 1 member A1
RBP5	-1.10293	0.0021817	0.0170287	retinol binding protein 5
REL	1.0413	0.000946948	0.00988293	REL proto-oncogene, NF-kB subunit
RNASEL	1.33793	0.00996124	0.0467575	ribonuclease L
RPP40	1.27414	0.00578477	0.0325316	ribonuclease P/MRP subunit p40
RPS4Y2	-1.39277	0.00171683	0.0145443	ribosomal protein S4 Y-linked 2
RYR3	-1.39631	0.0025119	0.0185792	ryanodine receptor 3
S100A5	-1.2835	0.000133016	0.00251484	S100 calcium binding protein A5
SAFB	-1.31455	1.82068e-11	7.42758e-09	scaffold attachment factor B
SAFB2	-1.32466	1.41584e-11	6.04465e-09	scaffold attachment factor B2
SAMD1	-1.0742	1.29928e-05	0.000457817	sterile alpha motif domain containing 1
SASS6	1.07378	0.000148622	0.00275874	SAS-6 centriolar assembly protein
SCFD1	1.28001	2.12241e-09	3.93567e-07	sec1 family domain containing 1
SCFD2	1.11665	0.00264243	0.0191587	sec1 family domain containing 2
SCGB1C2	-1.12915	0.000909386	0.00961666	secretoglobin family 1C member 2
SCIN	1.431	4.41918e-05	0.00114602	scinderin
SCOC	1.81456	0.000350432	0.00497208	short coiled-coil protein
SDCCAG8	1.2045	0.00561328	0.0318641	SHH signaling and ciliogenesis regulator SDCCAG8
SFTPA1	-1.34958	0.00936056	0.0448854	surfactant protein A1
SFTPD	-1.03639	0.000859845	0.00926352	surfactant protein D
SIRPG	-1.01178	0.0034944	0.0230911	signal regulatory protein gamma
SLC25A21	1.52303	9.8719e-08	9.1994e-06	solute carrier family 25 member 21
SLC25A40	1.18501	0.000184126	0.00319283	solute carrier family 25 member 40
SLC5A3	-1.0691	0.000436567	0.0058034	solute carrier family 5 member 3
SLC7A4	-1.0221	0.0032057	0.021708	solute carrier family 7 member 4
SLF1	1.07961	0.00320881	0.0217193	SMC5-SMC6 complex localization factor 1
SNORA71E	-1.09729	0.00934925	0.044848	small nucleolar RNA, H/ACA box 71E
SNX24	2.32067	1.25784e-07	1.12641e-05	sorting nexin 24
SP7	-1.08364	0.0011427	0.011212	Sp7 transcription factor
SPACA5B	-1.07548	0.00684127	0.036249	sperm acrosome associated 5B
SPAG11B	-1.1431	0.00554816	0.0316412	sperm associated antigen 11B
SPANXA1	-1.01137	0.0063628	0.0345382	sperm protein associated with the nucleus, X-linked, family member A1
SPNS1	-1.01197	3.51429e-10	8.48887e-08	sphingolipid transporter 1 (putative)
SRR	1.15989	0.00326243	0.0219464	serine racemase
SSX1	-1.00164	0.000113965	0.00225858	SSX family member 1
SSX8	-1.06292	0.00223888	0.0173087
STON1-GTF2A1L	1.23626	0.00722348	0.0375556	STON1-GTF2A1L readthrough
SYT15	-1.11961	6.11889e-07	4.25494e-05	synaptotagmin 15
TAS2R31	1.5588	0.00456058	0.0276862	taste 2 receptor member 31
TBC1D23	1.08263	2.26546e-05	0.000684036	TBC1 domain family member 23
TCERG1L	-1.03299	6.69682e-06	0.000278145	transcription elongation regulator 1 like
TCOF1	-1.04706	6.72816e-13	3.8053e-10	treacle ribosome biogenesis factor 1
TECR	-1.11881	2.92262e-08	3.33251e-06	trans-2,3-enoyl-CoA reductase
TEX15	1.06004	0.00985387	0.0464554	testis expressed 15, meiosis and synapsis associated
TFDP1	-1.09892	1.55011e-07	1.32358e-05	transcription factor Dp-1
TGIF2LY	-1.02019	0.00905575	0.043818	TGFB induced factor homeobox 2 like Y-linked
THAP4	-1.04738	4.12259e-06	0.000193068	THAP domain containing 4
TLE3	-1.06884	2.31669e-11	9.04889e-09	TLE family member 3, transcriptional corepressor
TMEM106A	-1.22072	0.00555902	0.0316933	transmembrane protein 106A
TMEM144	1.01981	0.00158646	0.0137924	transmembrane protein 144
TMEM67	1.34191	7.93734e-06	0.000317459	transmembrane protein 67
TMSB4Y	-1.214	0.0055292	0.031568	thymosin beta 4 Y-linked
TP53TG3C	-1.15848	0.000699768	0.00803901	TP53 target 3C
TRAPPC13	1.38233	0.00016877	0.00300804	trafficking protein particle complex 13
TRIM36	1.03304	0.00451545	0.0275764	tripartite motif containing 36
TRIM59	1.26759	7.03834e-05	0.00158345	tripartite motif containing 59
TRPC3	1.15435	0.00872587	0.0427971	transient receptor potential cation channel subfamily C member 3
TTK	1.04193	8.67312e-07	5.70685e-05	TTK protein kinase
TTLL7	1.19117	0.00138874	0.0125588	tubulin tyrosine ligase like 7
TTTY8	-1.31312	0.0063075	0.0343906	testis-specific transcript, Y-linked 8
U2AF1	-1.05477	6.24564e-05	0.00146554	U2 small nuclear RNA auxiliary factor 1
UBC	-1.594	1.81051e-16	3.69304e-13	ubiquitin C
UGT1A10	-1.07392	0.00397693	0.02528	UDP glucuronosyltransferase family 1 member A10
UGT2B10	-1.03422	0.00291875	0.0204046	UDP glucuronosyltransferase family 2 member B10
UTF1	-1.01096	0.000210831	0.00351823	undifferentiated embryonic cell transcription factor 1
VCX	-1.19008	0.00537571	0.0309753	variable charge X-linked
VCX2	-1.00412	0.00536618	0.0309495	variable charge X-linked 2
WDR17	1.36783	1.06727e-08	1.555e-06	WD repeat domain 17
XAGE1B	-1.13009	2.68394e-11	9.85437e-09	X antigen family member 1B
YPEL2	2.11914	0.0024398	0.0182741	yippee like 2
ZBED8	1.74948	9.61136e-05	0.00197809	zinc finger BED-type containing 8
ZC2HC1A	1.85277	0.000461166	0.00599735	zinc finger C2HC-type containing 1A
ZC3H18	-1.08994	8.20305e-09	1.27486e-06	zinc finger CCCH-type containing 18
ZNF345	1.9173	0.00589872	0.0329871	zinc finger protein 345
ZNF536	1.52845	0.00872038	0.0427864	zinc finger protein 536
ZSCAN12	1.14676	0.00302231	0.0209293	zinc finger and SCAN domain containing 12

## Sheet: Hace1-significant
Genes significantly differentially expressed under hypoxia vs normoxia in HEK293 cells stably expressing HACE1
gene	fold change (log2)	pvalue	fdr	name
DDIT4	1.81361	3.05261e-05	0.00270148	DNA damage inducible transcript 4
EGR1	1.28311	7.51438e-05	0.00521293	early growth response 1
ERLIN1	-1.02917	9.15612e-05	0.00591325	ER lipid raft associated 1
FAM217B	1.30931	0.000448545	0.0188862	family with sequence similarity 217 member B
FOS	1.38429	0.00106882	0.0333698	Fos proto-oncogene, AP-1 transcription factor subunit
FXR1	-1.13855	2.9436e-11	3.8599e-08	FMR1 autosomal homolog 1
HIST1H2BO	2.32011	0.000916015	0.0304641
HTATSF1	-1.05425	7.31398e-06	0.000876435	HIV-1 Tat specific factor 1
JAM3	-1.17847	4.01343e-07	8.98518e-05	junctional adhesion molecule 3
JPX	1.60383	0.00170107	0.0442954	JPX transcript, XIST activator
KDM3A	1.02619	1.63118e-09	1.15174e-06	lysine demethylase 3A
LOX	2.18441	9.3362e-06	0.00107795	lysyl oxidase
MBOAT1	-1.06481	1.42999e-05	0.00145037	membrane bound O-acyltransferase domain containing 1
MIR6808	-1.03837	0.00140942	0.0395024	microRNA 6808
PDCD11	-1.07512	3.70354e-13	1.13316e-09	programmed cell death 11
PIGS	-1.22152	3.24367e-07	7.6592e-05	phosphatidylinositol glycan anchor biosynthesis class S
PITPNB	-1.05279	1.16058e-06	0.000221936	phosphatidylinositol transfer protein beta
PNN	-1.17092	1.71065e-12	3.14042e-09	pinin, desmosome associated protein
PRMT6	1.52352	3.24048e-05	0.00282388	protein arginine methyltransferase 6
RAD23A	-1.00084	5.63442e-07	0.000120275	RAD23 homolog A, nucleotide excision repair protein
RPRD1A	-1.13727	0.000111331	0.0067901	regulation of nuclear pre-mRNA domain containing 1A
SOCS1	1.15798	0.000869543	0.0295072	suppressor of cytokine signaling 1
TECR	-1.00815	7.80355e-06	0.000924242	trans-2,3-enoyl-CoA reductase
TXNIP	-1.15027	9.79376e-06	0.00112371	thioredoxin interacting protein
U2AF1	-1.06078	6.56897e-06	0.00082598	U2 small nuclear RNA auxiliary factor 1
UBC	-1.16495	5.52023e-18	1.0134e-13	ubiquitin C
